# Supplementary material for: 1-[(4-Bromo­phen­yl)(morpholin-4-yl)meth­yl]naphthalen-2-ol
Source: Acta Crystallogr Sect E Struct Rep Online. 2012 Jan 31;68(Pt 2):o529. doi: 10.1107/S1600536812002620 (PMC3275269; doi:10.1107/S1600536812002620)
Supplement: Supplementary file 1 [file e-68-0o529-sup1.cif]

##############################################################################
#                                                                            #
# This CIF contains the data in a paper accepted for publication in          #
# Acta Crystallographica Section E. It conforms to the requirements of       #
# Notes for Authors for Acta Crystallographica Section E, and has been       #
# peer reviewed under the auspices of the IUCr Commission on Journals.       #
#                                                                            #
# Full details of the Crystallographic Information File format               #
# are given in the paper "The Crystallographic Information File (CIF):       #
# a New Standard Archive File for Crystallography" by S. R. Hall, F. H.      #
# Allen and I. D. Brown [Acta Cryst. (1991), A47, 655-685].                  #
#                                                                            #
# The current version of the core CIF dictionary is obtainable from          #
# ftp://ftp.iucr.org/pub/cif_core.dic.                                       #
#                                                                            #
# Software is freely available for graphical display of the structure(s)     #
# in this CIF. For information consult the CIF software page                 #
# http://www.iucr.org/resources/cif/software.                                #
#                                                                            #
# This file may be used for bona fide research purposes within the           #
# scientific community so long as proper attribution is given to the journal # 
# article from which it was obtained.                                        #
#                                                                            #
##############################################################################
data_I
_audit_creation_method     SHELXL-97
_chemical_name_systematic
;
1-[(4-Bromophenyl)(morpholin-4-yl)methyl]naphthalen-2-ol
;
_chemical_name_common     ?
_chemical_formula_moiety     'C21 H20 Br N O2'
_chemical_formula_sum     'C21 H20 Br N O2'
_chemical_formula_iupac     'C21 H20 Br N O2'
_chemical_formula_weight     398.29
_chemical_melting_point     ?
_symmetry_cell_setting     monoclinic
_symmetry_space_group_name_H-M     'P 21/n'
_symmetry_space_group_name_Hall     '-P 2yn'
loop_
    _symmetry_equiv_pos_as_xyz
    'x, y, z'
    '-x+1/2, y+1/2, -z+1/2'
    '-x, -y, -z'
    'x-1/2, -y-1/2, z-1/2'
_cell_length_a     11.024(2)
_cell_length_b     12.119(2)
_cell_length_c     13.875(3)
_cell_angle_alpha     90.00
_cell_angle_beta     104.55(3)
_cell_angle_gamma     90.00
_cell_volume     1794.2(6)
_cell_formula_units_Z     4
_cell_measurement_reflns_used     4108
_cell_measurement_theta_min     2.70
_cell_measurement_theta_max     27.48
_cell_measurement_temperature     293(2)
_exptl_crystal_description     'prism'
_exptl_crystal_colour     'colorless'
_exptl_crystal_size_max     0.2
_exptl_crystal_size_mid     0.2
_exptl_crystal_size_min     0.2
_exptl_crystal_density_diffrn     1.474
_exptl_crystal_density_meas     ?
_exptl_crystal_density_method     'not measured'
_exptl_crystal_F_000     816
_exptl_absorpt_coefficient_mu     2.305
_exptl_absorpt_correction_type     multi-scan
_exptl_absorpt_process_details     '(CrystalClear; Rigaku, 2005)'
_exptl_absorpt_correction_T_min     0.802
_exptl_absorpt_correction_T_max     1.000
_exptl_special_details     ?
_diffrn_ambient_temperature     293(2)
_diffrn_radiation_type     MoK\a
_diffrn_radiation_wavelength     0.71073
_diffrn_radiation_source     'fine-focus sealed tube'
_diffrn_radiation_monochromator     graphite
_diffrn_measurement_device_type     'Rigaku Mercury2'
_diffrn_measurement_method     '\f scan'
_diffrn_detector_area_resol_mean     13.6612
_diffrn_reflns_number     18164
_diffrn_reflns_av_R_equivalents     0.0587
_diffrn_reflns_av_sigmaI/netI     0.0454
_diffrn_reflns_theta_min     3.03
_diffrn_reflns_theta_max     27.48
_diffrn_reflns_theta_full     27.48
_diffrn_measured_fraction_theta_max     0.999
_diffrn_measured_fraction_theta_full     0.999
_diffrn_reflns_limit_h_min     -14
_diffrn_reflns_limit_h_max     14
_diffrn_reflns_limit_k_min     -15
_diffrn_reflns_limit_k_max     15
_diffrn_reflns_limit_l_min     -17
_diffrn_reflns_limit_l_max     18
_diffrn_standards_number     0
_diffrn_standards_interval_count     .
_diffrn_standards_interval_time     .
_diffrn_standards_decay_%     ?
_refine_special_details
;
Refinement of <i>F</i>^2^ against ALL reflections. The weighted <i>R</i>-factor
<i>wR</i> and goodness of fit <i>S</i> are based on <i>F</i>^2^, conventional
<i>R</i>-factors <i>R</i> are based on <i>F</i>, with <i>F</i> set to zero for
negative <i>F</i>^2^. The threshold expression of <i>F</i>^2^ >
\s(<i>F</i>^2^) is used only for calculating <i>R</i>-factors(gt) <i>etc</i>.
and is not relevant to the choice of reflections for refinement.
<i>R</i>-factors based on <i>F</i>^2^ are statistically about twice as large
as those based on <i>F</i>, and <i>R</i>- factors based on ALL data will be
even larger.
;
_reflns_number_total     4108
_reflns_number_gt     3021
_reflns_threshold_expression     I>2sigma(I)
_refine_ls_structure_factor_coef     Fsqd
_refine_ls_matrix_type     full
_refine_ls_R_factor_all     0.0694
_refine_ls_R_factor_gt     0.0447
_refine_ls_wR_factor_gt     0.0920
_refine_ls_wR_factor_ref     0.1017
_refine_ls_goodness_of_fit_ref     1.079
_refine_ls_restrained_S_all     1.079
_refine_ls_number_reflns     4108
_refine_ls_number_parameters     226
_refine_ls_number_restraints     0
_refine_ls_hydrogen_treatment     constr
_refine_ls_weighting_scheme     calc
_refine_ls_weighting_details
         'calc w=1/[\s^2^(Fo^2^)+(0.0357P)^2^+0.6882P] where P=(Fo^2^+2Fc^2^)/3'
_atom_sites_solution_hydrogens     geom
_atom_sites_solution_primary     direct
_atom_sites_solution_secondary     difmap
_refine_ls_shift/su_max     0.001
_refine_ls_shift/su_mean     0.000
_refine_diff_density_max     0.242
_refine_diff_density_min     -0.481
_refine_ls_extinction_method     none
_refine_ls_extinction_coef     ?
loop_
    _atom_type_symbol
    _atom_type_description
    _atom_type_scat_dispersion_real
    _atom_type_scat_dispersion_imag
    _atom_type_scat_source
    'C' 'C' 0.0033 0.0016
                         'International Tables Vol C Tables 4.2.6.8 and 6.1.1.4'
    'H' 'H' 0.0000 0.0000
                         'International Tables Vol C Tables 4.2.6.8 and 6.1.1.4'
    'N' 'N' 0.0061 0.0033
                         'International Tables Vol C Tables 4.2.6.8 and 6.1.1.4'
    'O' 'O' 0.0106 0.0060
                         'International Tables Vol C Tables 4.2.6.8 and 6.1.1.4'
    'Br' 'Br' -0.2901 2.4595
                         'International Tables Vol C Tables 4.2.6.8 and 6.1.1.4'
_computing_data_collection     'CrystalClear (Rigaku, 2005)'
_computing_cell_refinement     'CrystalClear (Rigaku, 2005)'
_computing_data_reduction     'CrystalClear (Rigaku, 2005)'
_computing_structure_solution     'SHELXS97 (Sheldrick, 2008)'
_computing_structure_refinement     'SHELXL97 (Sheldrick, 2008)'
_computing_molecular_graphics     'SHELXTL (Sheldrick, 2008)'
_computing_publication_material     'SHELXTL (Sheldrick, 2008)'
loop_
    _atom_site_type_symbol
    _atom_site_label
    _atom_site_fract_x
    _atom_site_fract_y
    _atom_site_fract_z
    _atom_site_U_iso_or_equiv
    _atom_site_adp_type
    _atom_site_calc_flag
    _atom_site_refinement_flags
    _atom_site_occupancy
    _atom_site_symmetry_multiplicity
    _atom_site_disorder_assembly
    _atom_site_disorder_group
    Br Br1 1.13818(3) 0.46528(3) 0.17657(3) 0.05695(13) Uani d . 1 1 . .
    O O1 0.44848(19) 0.46722(16) 0.08452(13) 0.0495(5) Uani d . 1 1 . .
    H H1A 0.4865 0.5249 0.0822 0.074 Uiso calc R 1 1 . .
    N N1 0.54544(19) 0.65629(17) 0.15761(14) 0.0339(5) Uani d . 1 1 . .
    C C15 0.9785(2) 0.5011(2) 0.1973(2) 0.0387(6) Uani d . 1 1 . .
    C C16 0.9716(2) 0.5484(2) 0.2853(2) 0.0430(7) Uani d . 1 1 . .
    H H16A 1.0439 0.5604 0.3356 0.052 Uiso calc R 1 1 . .
    O O2 0.41804(19) 0.84827(16) 0.06130(14) 0.0529(5) Uani d . 1 1 . .
    C C17 0.8560(2) 0.5779(2) 0.29851(19) 0.0383(6) Uani d . 1 1 . .
    H H17A 0.8513 0.6114 0.3578 0.046 Uiso calc R 1 1 . .
    C C5 0.5138(3) 0.3376(2) 0.3700(2) 0.0465(7) Uani d . 1 1 . .
    C C1 0.5505(2) 0.4867(2) 0.25927(18) 0.0343(6) Uani d . 1 1 . .
    C C11 0.6207(2) 0.5910(2) 0.24246(17) 0.0328(5) Uani d . 1 1 . .
    H H11A 0.6352 0.6364 0.3027 0.039 Uiso calc R 1 1 . .
    C C10 0.5719(2) 0.4394(2) 0.35761(19) 0.0373(6) Uani d . 1 1 . .
    C C9 0.6502(3) 0.4891(3) 0.44318(19) 0.0462(7) Uani d . 1 1 . .
    H H9A 0.6889 0.5560 0.4374 0.055 Uiso calc R 1 1 . .
    C C12 0.7474(2) 0.5589(2) 0.22564(17) 0.0320(5) Uani d . 1 1 . .
    C C3 0.4124(3) 0.3329(2) 0.1943(2) 0.0472(7) Uani d . 1 1 . .
    H H3A 0.3587 0.2986 0.1402 0.057 Uiso calc R 1 1 . .
    C C14 0.8724(3) 0.4807(3) 0.1230(2) 0.0508(8) Uani d . 1 1 . .
    H H14A 0.8780 0.4486 0.0634 0.061 Uiso calc R 1 1 . .
    C C21 0.4301(2) 0.6992(2) 0.1799(2) 0.0422(6) Uani d . 1 1 . .
    H H21A 0.4517 0.7497 0.2359 0.051 Uiso calc R 1 1 . .
    H H21B 0.3823 0.6388 0.1977 0.051 Uiso calc R 1 1 . .
    C C18 0.6141(3) 0.7518(2) 0.1316(2) 0.0447(7) Uani d . 1 1 . .
    H H18A 0.6905 0.7268 0.1157 0.054 Uiso calc R 1 1 . .
    H H18B 0.6370 0.8018 0.1878 0.054 Uiso calc R 1 1 . .
    C C6 0.5383(3) 0.2888(3) 0.4655(3) 0.0652(10) Uani d . 1 1 . .
    H H6A 0.5012 0.2216 0.4733 0.078 Uiso calc R 1 1 . .
    C C13 0.7575(3) 0.5088(3) 0.1383(2) 0.0518(8) Uani d . 1 1 . .
    H H13A 0.6852 0.4937 0.0888 0.062 Uiso calc R 1 1 . .
    C C2 0.4726(2) 0.4315(2) 0.18050(19) 0.0379(6) Uani d . 1 1 . .
    C C4 0.4320(3) 0.2876(2) 0.2861(3) 0.0540(8) Uani d . 1 1 . .
    H H4A 0.3910 0.2225 0.2943 0.065 Uiso calc R 1 1 . .
    C C20 0.3525(3) 0.7583(3) 0.0899(2) 0.0537(8) Uani d . 1 1 . .
    H H20A 0.3291 0.7067 0.0349 0.064 Uiso calc R 1 1 . .
    H H20B 0.2761 0.7853 0.1044 0.064 Uiso calc R 1 1 . .
    C C19 0.5324(3) 0.8112(3) 0.0430(2) 0.0530(8) Uani d . 1 1 . .
    H H19A 0.5778 0.8740 0.0265 0.064 Uiso calc R 1 1 . .
    H H19B 0.5140 0.7619 -0.0139 0.064 Uiso calc R 1 1 . .
    C C8 0.6695(3) 0.4395(3) 0.5347(2) 0.0603(9) Uani d . 1 1 . .
    H H8A 0.7202 0.4741 0.5902 0.072 Uiso calc R 1 1 . .
    C C7 0.6148(4) 0.3382(3) 0.5461(3) 0.0701(11) Uani d . 1 1 . .
    H H7A 0.6306 0.3047 0.6083 0.084 Uiso calc R 1 1 . .
loop_
    _atom_site_aniso_label
    _atom_site_aniso_U_11
    _atom_site_aniso_U_22
    _atom_site_aniso_U_33
    _atom_site_aniso_U_12
    _atom_site_aniso_U_13
    _atom_site_aniso_U_23
    Br1 0.03958(18) 0.0596(2) 0.0768(3) 0.00364(14) 0.02412(15) -0.00697(16)
    O1 0.0537(12) 0.0564(12) 0.0335(10) -0.0090(10) 0.0017(9) -0.0046(9)
    N1 0.0327(11) 0.0389(12) 0.0301(11) 0.0051(9) 0.0080(9) 0.0044(9)
    C15 0.0317(14) 0.0391(14) 0.0461(16) 0.0020(11) 0.0116(12) 0.0033(12)
    C16 0.0303(14) 0.0544(17) 0.0416(15) -0.0049(12) 0.0041(12) -0.0009(13)
    O2 0.0549(12) 0.0499(12) 0.0541(12) 0.0140(10) 0.0141(10) 0.0128(10)
    C17 0.0378(14) 0.0445(14) 0.0333(14) -0.0052(12) 0.0099(12) -0.0055(12)
    C5 0.0515(17) 0.0402(15) 0.0567(18) 0.0131(13) 0.0305(15) 0.0087(14)
    C1 0.0313(13) 0.0378(14) 0.0345(14) 0.0051(11) 0.0097(11) 0.0022(11)
    C11 0.0334(13) 0.0392(14) 0.0246(12) 0.0019(11) 0.0051(10) -0.0008(10)
    C10 0.0335(14) 0.0436(15) 0.0382(14) 0.0122(11) 0.0156(11) 0.0069(12)
    C9 0.0411(16) 0.0630(18) 0.0353(15) 0.0085(14) 0.0109(13) 0.0075(14)
    C12 0.0330(13) 0.0333(13) 0.0291(13) 0.0007(10) 0.0068(11) 0.0016(10)
    C3 0.0440(16) 0.0440(16) 0.0580(19) -0.0035(13) 0.0212(14) -0.0132(14)
    C14 0.0433(16) 0.070(2) 0.0392(16) 0.0070(15) 0.0105(13) -0.0146(14)
    C21 0.0397(15) 0.0441(15) 0.0454(16) 0.0060(12) 0.0157(12) 0.0023(13)
    C18 0.0428(16) 0.0471(16) 0.0471(16) 0.0020(13) 0.0168(13) 0.0111(13)
    C6 0.082(2) 0.057(2) 0.072(2) 0.0237(18) 0.049(2) 0.0276(18)
    C13 0.0338(15) 0.081(2) 0.0364(15) 0.0038(14) 0.0007(12) -0.0137(15)
    C2 0.0356(14) 0.0398(14) 0.0391(15) 0.0037(11) 0.0107(12) -0.0026(12)
    C4 0.0603(19) 0.0344(15) 0.080(2) -0.0028(14) 0.0423(18) -0.0024(15)
    C20 0.0407(16) 0.0611(19) 0.0580(19) 0.0124(14) 0.0100(14) 0.0038(16)
    C19 0.0565(18) 0.0564(18) 0.0485(17) 0.0101(15) 0.0174(14) 0.0177(14)
    C8 0.0511(18) 0.095(3) 0.0367(16) 0.0188(18) 0.0151(14) 0.0153(16)
    C7 0.080(2) 0.089(3) 0.052(2) 0.036(2) 0.0372(19) 0.037(2)
_geom_special_details
;
All e.s.d.'s (except the e.s.d. in the dihedral angle between two l.s. planes)
are estimated using the full covariance matrix. The cell e.s.d.'s are taken
into account individually in the estimation of e.s.d.'s in distances, angles
and torsion angles; correlations between e.s.d.'s in cell parameters are only
used when they are defined by crystal symmetry. An approximate (isotropic)
treatment of cell e.s.d.'s is used for estimating e.s.d.'s involving l.s.
planes.
;
loop_
    _geom_bond_atom_site_label_1
    _geom_bond_atom_site_label_2
    _geom_bond_site_symmetry_2
    _geom_bond_distance
    _geom_bond_publ_flag
    Br1 C15 . 1.904(3) ?
    O1 C2 . 1.362(3) ?
    O1 H1A . 0.8200 ?
    N1 C18 . 1.477(3) ?
    N1 C21 . 1.477(3) ?
    N1 C11 . 1.487(3) ?
    C15 C16 . 1.369(4) ?
    C15 C14 . 1.373(4) ?
    C16 C17 . 1.379(4) ?
    C16 H16A . 0.9300 ?
    O2 C20 . 1.418(4) ?
    O2 C19 . 1.420(3) ?
    C17 C12 . 1.379(3) ?
    C17 H17A . 0.9300 ?
    C5 C6 . 1.414(4) ?
    C5 C4 . 1.417(4) ?
    C5 C10 . 1.421(4) ?
    C1 C2 . 1.382(4) ?
    C1 C10 . 1.443(4) ?
    C1 C11 . 1.530(4) ?
    C11 C12 . 1.523(3) ?
    C11 H11A . 0.9800 ?
    C10 C9 . 1.414(4) ?
    C9 C8 . 1.372(4) ?
    C9 H9A . 0.9300 ?
    C12 C13 . 1.386(4) ?
    C3 C4 . 1.354(4) ?
    C3 C2 . 1.402(4) ?
    C3 H3A . 0.9300 ?
    C14 C13 . 1.378(4) ?
    C14 H14A . 0.9300 ?
    C21 C20 . 1.506(4) ?
    C21 H21A . 0.9700 ?
    C21 H21B . 0.9700 ?
    C18 C19 . 1.512(4) ?
    C18 H18A . 0.9700 ?
    C18 H18B . 0.9700 ?
    C6 C7 . 1.359(5) ?
    C6 H6A . 0.9300 ?
    C13 H13A . 0.9300 ?
    C4 H4A . 0.9300 ?
    C20 H20A . 0.9700 ?
    C20 H20B . 0.9700 ?
    C19 H19A . 0.9700 ?
    C19 H19B . 0.9700 ?
    C8 C7 . 1.394(5) ?
    C8 H8A . 0.9300 ?
    C7 H7A . 0.9300 ?
loop_
    _geom_angle_atom_site_label_1
    _geom_angle_atom_site_label_2
    _geom_angle_atom_site_label_3
    _geom_angle_site_symmetry_1
    _geom_angle_site_symmetry_3
    _geom_angle
    _geom_angle_publ_flag
    C2 O1 H1A . . 109.5 ?
    C18 N1 C21 . . 107.3(2) ?
    C18 N1 C11 . . 113.12(19) ?
    C21 N1 C11 . . 111.10(19) ?
    C16 C15 C14 . . 121.1(3) ?
    C16 C15 Br1 . . 119.4(2) ?
    C14 C15 Br1 . . 119.4(2) ?
    C15 C16 C17 . . 119.2(2) ?
    C15 C16 H16A . . 120.4 ?
    C17 C16 H16A . . 120.4 ?
    C20 O2 C19 . . 110.1(2) ?
    C16 C17 C12 . . 121.3(2) ?
    C16 C17 H17A . . 119.3 ?
    C12 C17 H17A . . 119.3 ?
    C6 C5 C4 . . 121.5(3) ?
    C6 C5 C10 . . 119.4(3) ?
    C4 C5 C10 . . 119.1(3) ?
    C2 C1 C10 . . 118.5(2) ?
    C2 C1 C11 . . 121.2(2) ?
    C10 C1 C11 . . 120.2(2) ?
    N1 C11 C12 . . 111.41(19) ?
    N1 C11 C1 . . 110.96(19) ?
    C12 C11 C1 . . 109.3(2) ?
    N1 C11 H11A . . 108.3 ?
    C12 C11 H11A . . 108.3 ?
    C1 C11 H11A . . 108.3 ?
    C9 C10 C5 . . 117.8(2) ?
    C9 C10 C1 . . 123.0(2) ?
    C5 C10 C1 . . 119.2(2) ?
    C8 C9 C10 . . 120.7(3) ?
    C8 C9 H9A . . 119.6 ?
    C10 C9 H9A . . 119.6 ?
    C17 C12 C13 . . 118.0(2) ?
    C17 C12 C11 . . 120.4(2) ?
    C13 C12 C11 . . 121.6(2) ?
    C4 C3 C2 . . 120.4(3) ?
    C4 C3 H3A . . 119.8 ?
    C2 C3 H3A . . 119.8 ?
    C15 C14 C13 . . 118.9(3) ?
    C15 C14 H14A . . 120.5 ?
    C13 C14 H14A . . 120.5 ?
    N1 C21 C20 . . 109.5(2) ?
    N1 C21 H21A . . 109.8 ?
    C20 C21 H21A . . 109.8 ?
    N1 C21 H21B . . 109.8 ?
    C20 C21 H21B . . 109.8 ?
    H21A C21 H21B . . 108.2 ?
    N1 C18 C19 . . 109.5(2) ?
    N1 C18 H18A . . 109.8 ?
    C19 C18 H18A . . 109.8 ?
    N1 C18 H18B . . 109.8 ?
    C19 C18 H18B . . 109.8 ?
    H18A C18 H18B . . 108.2 ?
    C7 C6 C5 . . 121.3(3) ?
    C7 C6 H6A . . 119.3 ?
    C5 C6 H6A . . 119.3 ?
    C14 C13 C12 . . 121.4(3) ?
    C14 C13 H13A . . 119.3 ?
    C12 C13 H13A . . 119.3 ?
    O1 C2 C1 . . 123.3(2) ?
    O1 C2 C3 . . 115.0(2) ?
    C1 C2 C3 . . 121.7(3) ?
    C3 C4 C5 . . 121.1(3) ?
    C3 C4 H4A . . 119.4 ?
    C5 C4 H4A . . 119.4 ?
    O2 C20 C21 . . 112.0(2) ?
    O2 C20 H20A . . 109.2 ?
    C21 C20 H20A . . 109.2 ?
    O2 C20 H20B . . 109.2 ?
    C21 C20 H20B . . 109.2 ?
    H20A C20 H20B . . 107.9 ?
    O2 C19 C18 . . 112.3(2) ?
    O2 C19 H19A . . 109.1 ?
    C18 C19 H19A . . 109.1 ?
    O2 C19 H19B . . 109.1 ?
    C18 C19 H19B . . 109.1 ?
    H19A C19 H19B . . 107.9 ?
    C9 C8 C7 . . 121.3(3) ?
    C9 C8 H8A . . 119.3 ?
    C7 C8 H8A . . 119.3 ?
    C6 C7 C8 . . 119.4(3) ?
    C6 C7 H7A . . 120.3 ?
    C8 C7 H7A . . 120.3 ?
loop_
    _geom_hbond_atom_site_label_D
    _geom_hbond_atom_site_label_H
    _geom_hbond_atom_site_label_A
    _geom_hbond_site_symmetry_A
    _geom_hbond_distance_DH
    _geom_hbond_distance_HA
    _geom_hbond_distance_DA
    _geom_hbond_angle_DHA
    O1 H1A N1 . 0.82 1.93 2.622(3) 142
    C13 H13A O1 3_665 0.93 2.53 3.357(4) 148
data_global
_journal_date_recd_electronic     2012-01-11
_journal_date_accepted     2012-01-20
_journal_name_full     'Acta Crystallographica, Section E'
_journal_year     2012
_journal_volume     68
_journal_issue      2
_journal_page_first     o529
_journal_page_last     o529
_journal_paper_category     QO
_journal_paper_doi     10.1107/S1600536812002620
_journal_coeditor_code     GK2449
_publ_contact_author_name     'Qun Zhao'
_publ_contact_author_address
;
School of Pharmaceutical Sciences,
Nanjing University of Chinese Medicine,
Nanjing 210046, People's Republic of China
;
_publ_contact_author_email     qzhaonucm@gmail.com
_publ_contact_author_fax     ?
_publ_contact_author_phone     ?
_publ_section_title
;
1-[(4-Bromophenyl)(morpholin-4-yl)methyl]naphthalen-2-ol
;
loop_
    _publ_author_name
    _publ_author_footnote
    _publ_author_address
    'Zhao, Qun' .
;
School of Pharmaceutical Sciences,
Nanjing University of Chinese Medicine,
Nanjing 210046, People's Republic of China
;
