# Supplementary material for: 1-[(4-Bromo­phen­yl)(morpholin-4-yl)meth­yl]naphthalen-2-ol
Source: Acta Crystallogr Sect E Struct Rep Online. 2012 Jan 31;68(Pt 2):o529. doi: 10.1107/S1600536812002620 (PMC3275269; doi:10.1107/S1600536812002620)
Supplement: Supplementary file 2 [file e-68-0o529-Isup2.hkl]

# 
# h,k,l, Fc-squared, Fo-squared, sigma(Fo-squared) and status flag 
# 
data_I
_shelx_title ' 1 in P2(1)/n' 
_shelx_refln_list_code          4 
_shelx_F_calc_maximum      192.20 
_exptl_crystal_F_000       816.00 
_reflns_d_resolution_high  0.7701 
 
loop_ 
 _symmetry_equiv_pos_as_xyz 
 'x, y, z' 
 '-x+1/2, y+1/2, -z+1/2' 
 '-x, -y, -z' 
 'x-1/2, -y-1/2, z-1/2' 
 
_cell_length_a    11.0236 
_cell_length_b    12.1188 
_cell_length_c    13.8753 
_cell_angle_alpha  90.000 
_cell_angle_beta  104.546 
_cell_angle_gamma  90.000 
 
_shelx_F_squared_multiplier     1.000 
 
loop_ 
 _refln_index_h 
 _refln_index_k 
 _refln_index_l 
 _refln_F_squared_calc 
 _refln_F_squared_meas 
 _refln_F_squared_sigma 
 _refln_observed_status 
   2   0   0    23312.60    20455.96    284.64 o 
   4   0   0    12836.60    12985.95    296.85 o 
   6   0   0      339.62      290.77     11.50 o 
   8   0   0     2445.54     2189.67     77.84 o 
  10   0   0     3090.66     3098.27    177.06 o 
  12   0   0      273.54      259.61     40.30 o 
   2   1   0     1624.35     1627.21     39.57 o 
   3   1   0     9168.07     8629.04    279.80 o 
   4   1   0      623.91      679.99     16.48 o 
   5   1   0      642.64      658.24     14.25 o 
   6   1   0      377.81      387.63      9.99 o 
   7   1   0     6401.29     6142.03    128.07 o 
   8   1   0      115.29      118.77      8.82 o 
   9   1   0      425.93      408.13     18.08 o 
  10   1   0        3.81        2.67      6.05 o 
  11   1   0      790.04      766.79     46.64 o 
  12   1   0      103.55       88.66     16.88 o 
  13   1   0       39.49       41.60     19.42 o 
   0   2   0    28615.94    21244.92    522.68 o 
   1   2   0     5464.11     5079.96    117.79 o 
   2   2   0     2554.25     2674.92     28.82 o 
   3   2   0     1911.85     2047.77     38.34 o 
   4   2   0     2055.45     2121.56     52.86 o 
   5   2   0      139.42      124.19      4.59 o 
   6   2   0     1818.90     1733.67     52.57 o 
   7   2   0      152.22      175.48      9.63 o 
   8   2   0     2170.56     2013.18    116.57 o 
   9   2   0      658.74      667.04     34.07 o 
  10   2   0     1671.90     1623.01     54.85 o 
  11   2   0        0.06       18.09     20.79 o 
  12   2   0      166.53      188.71     22.59 o 
  13   2   0       43.29       53.70     16.26 o 
   1   3   0     9800.31     9816.30    146.04 o 
   2   3   0     6773.83     6842.72     90.78 o 
   3   3   0     2378.62     2337.45     49.95 o 
   4   3   0      487.36      488.63      7.80 o 
   5   3   0      568.59      573.37     17.58 o 
   6   3   0     1745.76     1757.45     43.27 o 
   7   3   0     3063.34     3122.95     84.34 o 
   8   3   0      212.10      209.91     12.04 o 
   9   3   0      235.65      276.63     16.10 o 
  10   3   0       60.74       68.77     11.00 o 
  11   3   0      492.77      474.64     31.57 o 
  12   3   0      148.67      134.61     20.19 o 
  13   3   0        6.83       13.42     16.28 o 
   0   4   0    21754.31    20663.94    472.51 o 
   1   4   0     5330.18     5102.71    144.31 o 
   2   4   0       59.55       50.75      3.21 o 
   3   4   0      937.79      912.53     14.66 o 
   4   4   0     1094.86     1068.89     16.89 o 
   5   4   0     1014.32      933.17     22.80 o 
   6   4   0      792.69      767.29     22.30 o 
   7   4   0        5.42       15.80      7.24 o 
   8   4   0      742.96      723.04     26.80 o 
   9   4   0     3215.92     3251.01    103.78 o 
  10   4   0      742.17      761.26     35.82 o 
  11   4   0       80.94       71.04     12.33 o 
  12   4   0       54.94       84.04     15.67 o 
  13   4   0       58.65       84.24     24.37 o 
   1   5   0        7.41        3.32      3.38 o 
   2   5   0     5089.57     5123.29     93.93 o 
   3   5   0     1085.69     1182.42     20.39 o 
   4   5   0     1028.19      892.99     19.44 o 
   5   5   0        3.32        5.72      5.40 o 
   6   5   0     1067.45     1065.50     31.06 o 
   7   5   0     1743.64     1788.05     53.00 o 
   8   5   0     1358.45     1400.85     47.43 o 
   9   5   0      335.87      357.62     20.57 o 
  10   5   0      158.08      151.34     16.43 o 
  11   5   0      131.29      133.14     21.06 o 
  12   5   0      412.81      354.02     41.06 o 
  13   5   0        7.40       33.20     20.17 o 
   0   6   0     3216.25     3457.68     85.28 o 
   1   6   0     2404.55     2379.48     42.50 o 
   2   6   0     1080.28     1168.64     21.88 o 
   3   6   0       98.03       77.73      4.59 o 
   4   6   0        7.43       22.75      3.83 o 
   5   6   0     1752.69     1699.47     47.43 o 
   6   6   0       34.53       40.68     11.46 o 
   7   6   0      131.84      131.75     13.59 o 
   8   6   0        8.62       17.80      7.96 o 
   9   6   0     1587.36     1617.81     57.87 o 
  10   6   0       25.49       39.07      9.05 o 
  11   6   0        0.25       12.08     41.56 o 
  12   6   0        0.12       37.11     22.88 o 
   1   7   0      228.54      259.15      8.46 o 
   2   7   0     4498.77     4754.27     96.89 o 
   3   7   0       32.09       35.56      5.24 o 
   4   7   0      282.26      257.99     16.42 o 
   5   7   0       22.79       18.46      3.75 o 
   6   7   0     2032.85     2052.53     58.19 o 
   7   7   0      158.28      133.84     10.61 o 
   8   7   0      130.20      126.83     11.65 o 
   9   7   0        0.08        5.84     12.08 o 
  10   7   0      311.89      325.44     32.55 o 
  11   7   0       31.95       32.65     16.80 o 
  12   7   0       60.03      103.05     26.34 o 
   0   8   0      728.90      802.53     30.07 o 
   1   8   0     1249.83     1255.47     28.58 o 
   2   8   0      145.45      156.04      8.00 o 
   3   8   0      967.75     1027.12     30.58 o 
   4   8   0        8.12       12.22      6.45 o 
   5   8   0      116.70      107.45      7.18 o 
   6   8   0       39.10       24.69      6.53 o 
   7   8   0        0.74       12.22      9.98 o 
   8   8   0        3.47       18.53      7.47 o 
   9   8   0      293.32      310.27     26.14 o 
  10   8   0        2.97       38.71     15.21 o 
  11   8   0       35.44       20.40     14.57 o 
   1   9   0        2.72       11.24     11.62 o 
   2   9   0     1485.11     1579.49     39.81 o 
   3   9   0      343.78      342.17     14.44 o 
   4   9   0      167.86      149.75      8.88 o 
   5   9   0      136.43      127.54      8.22 o 
   6   9   0      489.92      457.58     26.49 o 
   7   9   0       53.28       69.26     13.00 o 
   8   9   0      291.78      278.09     24.31 o 
   9   9   0       13.51       28.42     12.96 o 
  10   9   0      200.63      214.65     25.38 o 
  11   9   0       69.06       48.55     18.48 o 
   0  10   0     1025.68     1066.54     48.86 o 
   1  10   0      249.78      246.76     12.47 o 
   2  10   0        0.12       -2.22      6.46 o 
   3  10   0      114.60      113.68      8.33 o 
   4  10   0      279.88      295.81     15.70 o 
   5  10   0      296.32      284.34     13.78 o 
   6  10   0        8.34       17.84      9.30 o 
   7  10   0        0.15        2.10      8.84 o 
   8  10   0      118.56      133.74     19.10 o 
   9  10   0       55.96       86.67     17.40 o 
  10  10   0       14.01       12.04     14.82 o 
   1  11   0      195.91      208.00     12.75 o 
   2  11   0      214.91      203.59     12.40 o 
   3  11   0      486.77      526.30     23.31 o 
   4  11   0        5.98       12.13      7.71 o 
   5  11   0      217.65      239.61     20.79 o 
   6  11   0       26.10       24.75     18.00 o 
   7  11   0      163.30      211.50     22.87 o 
   8  11   0       60.19      106.75     31.14 o 
   9  11   0        6.34       19.27     12.87 o 
   0  12   0       32.69       58.91     26.55 o 
   1  12   0        3.09       -6.85      6.85 o 
   2  12   0       24.71       50.16      8.23 o 
   3  12   0        1.58        5.18      7.36 o 
   4  12   0       85.77       76.54     14.83 o 
   5  12   0      271.59      279.46     22.95 o 
   6  12   0        6.18        2.50     10.02 o 
   7  12   0        9.07       11.23     11.31 o 
   8  12   0        3.29        2.58     12.27 o 
   1  13   0      204.47      204.88     15.14 o 
   2  13   0        1.99        1.98      7.01 o 
   3  13   0       62.98       73.49     13.39 o 
   4  13   0       56.13       64.12     13.94 o 
   5  13   0        0.89      -12.72     12.72 o 
   6  13   0        0.63       -7.54     11.74 o 
   7  13   0      146.34      187.44     28.63 o 
   0  14   0       16.67       27.35     20.17 o 
   1  14   0       14.06       20.67      9.63 o 
   2  14   0       40.91       46.57     11.54 o 
   3  14   0       70.42       66.82     13.72 o 
   4  14   0      246.27      281.98     34.68 o 
   5  14   0        1.95       16.87     13.47 o 
   6  14   0       29.61        3.56     13.28 o 
   1  15   0       23.82       -5.97     14.62 o 
   2  15   0        0.62        0.54     14.30 o 
   3  15   0      106.23      100.44     39.70 o 
   4  15   0        0.67       17.03     18.41 o 
 -13   0   1      172.62      182.43     58.53 o 
 -11   0   1      533.20      540.79     48.07 o 
  -9   0   1      262.39      246.34     15.83 o 
  -7   0   1     1288.43     1252.59     41.68 o 
  -5   0   1     6456.48     6472.05    155.84 o 
  -3   0   1      275.25      269.14      8.74 o 
   3   0   1    18682.21    19152.19    452.15 o 
   5   0   1     5619.44     5604.12    215.31 o 
   7   0   1     2982.01     2922.50     83.36 o 
   9   0   1       28.67       61.54     22.47 o 
  11   0   1        2.24       27.31     24.15 o 
  13   0   1      469.67      485.23     57.06 o 
 -14   1   1      103.92       93.95     24.71 o 
 -13   1   1       13.16       30.03     24.50 o 
 -12   1   1     1398.41     1398.07     75.06 o 
 -11   1   1      416.10      395.17     28.38 o 
 -10   1   1        9.23        9.06      6.42 o 
  -9   1   1      162.77      146.96      8.56 o 
  -8   1   1     1953.18     1853.69     46.65 o 
  -7   1   1       15.16       10.44      5.41 o 
  -6   1   1     3873.09     4025.72     84.88 o 
  -5   1   1     1402.16     1590.46     29.07 o 
  -4   1   1     1465.77     1412.66     25.11 o 
  -3   1   1     7989.87     8266.20    111.83 o 
  -2   1   1     7072.87     6919.88    158.05 o 
   1   1   1     1988.80     1856.06     51.66 o 
   2   1   1     7005.49     7066.39     95.05 o 
   3   1   1      349.43      351.96      6.22 o 
   4   1   1      387.96      368.03      9.09 o 
   5   1   1       56.84       55.17      4.64 o 
   6   1   1     3709.90     3624.20     78.71 o 
   7   1   1      464.99      409.10     17.04 o 
   8   1   1       61.71       71.69      7.66 o 
   9   1   1      209.10      208.21     12.63 o 
  10   1   1      533.13      511.47     30.97 o 
  11   1   1        4.35       -3.58     24.72 o 
  12   1   1      149.16      161.13     21.04 o 
  13   1   1        3.05       -5.13     11.76 o 
 -13   2   1       87.07      113.06     19.85 o 
 -12   2   1        5.84       12.38     11.33 o 
 -11   2   1       58.64      108.91     14.02 o 
 -10   2   1       52.11       50.69     10.65 o 
  -9   2   1      868.78      841.00     28.18 o 
  -8   2   1       11.61       14.01      7.71 o 
  -7   2   1     1111.60     1146.62     27.23 o 
  -6   2   1      510.44      491.12     10.75 o 
  -5   2   1    11792.25    12597.29    227.15 o 
  -4   2   1      102.84      119.42      4.59 o 
  -3   2   1     9342.00     9248.31    168.99 o 
  -2   2   1     8105.53     7987.70    170.48 o 
  -1   2   1     3126.00     3011.64     49.65 o 
   0   2   1     1031.41     1030.40     29.27 o 
   1   2   1     5459.60     5312.28    134.68 o 
   2   2   1      327.00      366.94      9.15 o 
   3   2   1    11042.61    11322.11    208.39 o 
   4   2   1     2804.51     2891.45     54.92 o 
   5   2   1     3066.38     3408.91     78.58 o 
   6   2   1       57.92       75.54      7.79 o 
   7   2   1     1074.42      978.62     57.20 o 
   8   2   1       39.36       62.16      9.84 o 
   9   2   1      550.46      607.43     24.39 o 
  10   2   1       18.00       24.67      7.71 o 
  11   2   1      316.51      304.33     26.65 o 
  12   2   1       10.69       42.82     24.72 o 
  13   2   1      375.11      363.62     34.35 o 
 -13   3   1       46.76       12.02     15.51 o 
 -12   3   1      843.42      862.45     53.43 o 
 -11   3   1       14.20        0.85     10.79 o 
 -10   3   1       92.62      102.94     16.97 o 
  -9   3   1        7.46       21.30     11.06 o 
  -8   3   1     1017.25     1082.92     36.45 o 
  -7   3   1      576.04      579.40     18.90 o 
  -6   3   1     3223.25     3180.66     78.60 o 
  -5   3   1      108.36      122.43      5.92 o 
  -4   3   1     1320.44     1340.54     24.80 o 
  -3   3   1     5759.52     5879.66     81.12 o 
  -2   3   1    15044.25    14427.97    252.93 o 
  -1   3   1     2745.39     2715.19     75.42 o 
   0   3   1    14476.85    14314.27    257.89 o 
   1   3   1     1052.68     1056.72     17.23 o 
   2   3   1     1982.69     1917.53     56.24 o 
   3   3   1     2022.28     1961.40     30.64 o 
   4   3   1       12.04       21.29      9.54 o 
   5   3   1     1485.28     1583.41     36.85 o 
   6   3   1     2495.11     2670.10     66.30 o 
   7   3   1      988.84      977.78     31.07 o 
   8   3   1      273.35      288.20     15.77 o 
   9   3   1      384.56      367.62     19.57 o 
  10   3   1       38.39       86.47     17.06 o 
  11   3   1      336.38      359.69     32.98 o 
  12   3   1      183.57      169.59     22.04 o 
  13   3   1       15.71       21.03     14.57 o 
 -13   4   1      138.19      140.84     26.59 o 
 -12   4   1      101.75      115.40     16.94 o 
 -11   4   1      240.34      242.81     18.25 o 
 -10   4   1      812.66      827.64     33.94 o 
  -9   4   1      321.56      316.90     18.19 o 
  -8   4   1      113.16      115.05     10.07 o 
  -7   4   1      143.43      157.58     10.03 o 
  -6   4   1     2203.91     2042.30     35.77 o 
  -5   4   1     3558.59     3685.28     69.25 o 
  -4   4   1     2176.38     2338.82     37.49 o 
  -3   4   1       39.89       42.95      3.49 o 
  -2   4   1       42.18       34.66      2.23 o 
  -1   4   1     3940.63     4223.36     65.05 o 
   0   4   1     1181.48     1124.33     53.99 o 
   1   4   1        4.77       10.99      3.13 o 
   2   4   1      978.36     1024.95     26.35 o 
   3   4   1     2038.28     2083.12     39.14 o 
   4   4   1     3074.31     3015.37     43.70 o 
   5   4   1     1242.85     1322.93     32.41 o 
   6   4   1       81.34       92.90      8.20 o 
   7   4   1       59.00       66.90      9.92 o 
   8   4   1       20.68       21.37      6.62 o 
   9   4   1      353.71      374.04     20.14 o 
  10   4   1       65.11       72.59     12.05 o 
  11   4   1        1.32       -8.42      8.42 o 
  12   4   1      213.73      211.04     25.77 o 
  13   4   1      262.83      308.18     54.98 o 
 -13   5   1       95.19      103.82     46.55 o 
 -12   5   1       98.63       94.33     17.47 o 
 -11   5   1       65.16       86.82     11.58 o 
 -10   5   1        0.10        2.16      7.61 o 
  -9   5   1       98.89      102.55     10.78 o 
  -8   5   1      754.87      726.81     27.13 o 
  -7   5   1     3128.22     3134.21     84.74 o 
  -6   5   1      491.13      510.68     14.00 o 
  -5   5   1      233.95      256.61      6.97 o 
  -4   5   1     2529.74     2656.29     46.47 o 
  -3   5   1    12627.32    12866.65    304.31 o 
  -2   5   1       37.35       58.34      4.28 o 
  -1   5   1     1026.22     1175.20     18.72 o 
   0   5   1      332.71      284.30     17.75 o 
   1   5   1     1625.46     1532.95     29.40 o 
   2   5   1      645.26      673.68     12.52 o 
   3   5   1     3451.49     3478.43     59.12 o 
   4   5   1      186.57      170.35      5.14 o 
   5   5   1     1037.04     1104.37     29.72 o 
   6   5   1      246.49      285.23     13.14 o 
   7   5   1     1593.78     1606.98     57.14 o 
   8   5   1      305.61      330.02     17.40 o 
   9   5   1      364.37      360.78     21.65 o 
  10   5   1      149.32      119.92     14.63 o 
  11   5   1      225.92      195.22     19.76 o 
  12   5   1       71.11       67.87     29.15 o 
 -12   6   1       74.72       86.57     20.75 o 
 -11   6   1      152.77      153.17     23.71 o 
 -10   6   1      719.24      715.88     36.45 o 
  -9   6   1       12.99       25.33      9.76 o 
  -8   6   1      309.96      308.72     17.18 o 
  -7   6   1        0.83        4.91      9.01 o 
  -6   6   1     1828.73     1769.43     36.88 o 
  -5   6   1      822.13      842.04     18.47 o 
  -4   6   1     3474.23     3632.79    100.09 o 
  -3   6   1      126.17      111.96      5.74 o 
  -2   6   1       47.25       33.49      5.38 o 
  -1   6   1     1037.43     1190.57     21.53 o 
   0   6   1     6846.41     6708.26    213.17 o 
   1   6   1      321.84      309.55      9.95 o 
   2   6   1      633.62      655.58     15.84 o 
   3   6   1     1542.16     1613.93     45.37 o 
   4   6   1     4943.11     4871.79    106.05 o 
   5   6   1     1002.89      963.90     19.51 o 
   6   6   1        6.87       12.71      8.93 o 
   7   6   1     2658.50     2741.48     82.47 o 
   8   6   1      535.47      532.42     24.37 o 
   9   6   1      191.84      149.30     15.03 o 
  10   6   1      110.63      102.39     13.29 o 
  11   6   1        1.90       -1.64      9.75 o 
  12   6   1      301.22      317.47     40.74 o 
 -12   7   1       36.63       64.57     18.21 o 
 -11   7   1      186.53      199.55     25.43 o 
 -10   7   1       72.98       97.63     17.33 o 
  -9   7   1      427.25      483.27     33.08 o 
  -8   7   1      192.08      157.87     11.63 o 
  -7   7   1      642.82      634.82     23.94 o 
  -6   7   1      305.12      262.95     17.33 o 
  -5   7   1        9.85        5.13      3.39 o 
  -4   7   1      391.05      384.90     12.65 o 
  -3   7   1     5583.46     5610.79    226.29 o 
  -2   7   1      334.16      317.08      9.37 o 
  -1   7   1      478.44      600.10     14.68 o 
   0   7   1      180.34      185.23      6.74 o 
   1   7   1     2172.33     2173.44     44.55 o 
   2   7   1      169.96      183.62      7.37 o 
   3   7   1      750.28      761.72     19.44 o 
   4   7   1       44.01       73.21      8.68 o 
   5   7   1      512.54      525.49     16.59 o 
   6   7   1      109.37      108.98      9.48 o 
   7   7   1     1317.56     1333.22     43.13 o 
   8   7   1      213.17      202.52     16.07 o 
   9   7   1      180.26      180.22     16.02 o 
  10   7   1        4.28       10.46     11.17 o 
  11   7   1      389.45      428.06     37.20 o 
  12   7   1        5.81       36.59     20.71 o 
 -12   8   1        0.10      -15.51     15.51 o 
 -11   8   1       73.67       93.77     18.70 o 
 -10   8   1      368.22      389.60     32.00 o 
  -9   8   1        6.86        9.49     10.63 o 
  -8   8   1      180.98      188.18     19.27 o 
  -7   8   1        0.60      -11.56     11.56 o 
  -6   8   1     1087.55     1066.11     37.08 o 
  -5   8   1       71.90       68.50      5.62 o 
  -4   8   1      974.30      978.92     36.78 o 
  -3   8   1       59.35       68.29      5.35 o 
  -2   8   1       46.76       37.99      4.46 o 
  -1   8   1       98.12       86.39      6.58 o 
   0   8   1     3678.74     3911.74     85.91 o 
   1   8   1       33.03       32.19      4.53 o 
   2   8   1       18.80       28.83      4.95 o 
   3   8   1      829.79      843.80     29.43 o 
   4   8   1     5652.50     5760.87    136.49 o 
   5   8   1       73.98       70.22      6.40 o 
   6   8   1       12.10       14.94     11.27 o 
   7   8   1       14.33       20.27     12.29 o 
   8   8   1      842.90      825.56     35.32 o 
   9   8   1        9.37       -4.95     11.14 o 
  10   8   1        9.08        5.93     11.61 o 
  11   8   1       10.22        7.66     12.56 o 
 -11   9   1      152.88      171.71     31.43 o 
 -10   9   1       14.42        5.59     11.81 o 
  -9   9   1       86.96       93.52     17.07 o 
  -8   9   1       13.24       33.20     13.88 o 
  -7   9   1     1034.23     1091.81     54.81 o 
  -6   9   1        1.57       22.51      8.99 o 
  -5   9   1        1.51       18.06      6.60 o 
  -4   9   1        8.43        8.52      6.25 o 
  -3   9   1     1920.28     1980.68     50.58 o 
  -2   9   1      155.26      148.63      8.19 o 
  -1   9   1      138.48      136.65     10.71 o 
   0   9   1        0.64        6.32      4.33 o 
   1   9   1     1698.47     1732.03     42.19 o 
   2   9   1      174.44      169.91      9.30 o 
   3   9   1      802.27      823.13     32.09 o 
   4   9   1       27.45       40.59      6.26 o 
   5   9   1      558.01      566.89     21.82 o 
   6   9   1       88.33       95.31     10.97 o 
   7   9   1      454.10      496.58     27.73 o 
   8   9   1        2.45       16.43     10.75 o 
   9   9   1       50.56       46.17     14.27 o 
  10   9   1       62.54       44.63     16.05 o 
  11   9   1      136.18      160.46     27.34 o 
 -10  10   1      298.64      314.88     36.00 o 
  -9  10   1      200.29      219.81     23.99 o 
  -8  10   1      113.63      129.23     19.20 o 
  -7  10   1       10.70        6.55     10.68 o 
  -6  10   1      292.58      312.95     23.12 o 
  -5  10   1      512.65      527.02     24.48 o 
  -4  10   1      689.72      706.43     32.99 o 
  -3  10   1        5.44        8.10      4.94 o 
  -2  10   1      439.63      416.60     16.16 o 
  -1  10   1       82.24       85.97      7.70 o 
   0  10   1     1331.32     1360.63     38.33 o 
   1  10   1      393.03      401.34     15.57 o 
   2  10   1       18.48       27.92      6.03 o 
   3  10   1      286.45      308.42     18.71 o 
   4  10   1     1027.40      996.96     31.58 o 
   5  10   1      527.87      542.81     25.32 o 
   6  10   1        3.50        9.55      8.86 o 
   7  10   1       67.01      213.10     70.27 o 
   8  10   1      135.37      123.08     18.15 o 
   9  10   1       70.27       83.06     17.47 o 
  10  10   1      165.41      165.84     24.57 o 
 -10  11   1        1.65      -14.90     14.90 o 
  -9  11   1        8.45        6.35     11.16 o 
  -8  11   1       94.64      113.18     19.49 o 
  -7  11   1      216.31      218.13     21.84 o 
  -6  11   1       44.62       58.28     17.25 o 
  -5  11   1       31.21       38.64     11.25 o 
  -4  11   1      142.27      140.84     12.90 o 
  -3  11   1      217.54      236.94     13.09 o 
  -2  11   1      325.96      333.37     15.25 o 
  -1  11   1       21.86       37.11      6.77 o 
   0  11   1       42.81       49.16      7.25 o 
   1  11   1      298.57      293.24     16.07 o 
   2  11   1      374.71      400.96     17.16 o 
   3  11   1      116.55      141.55     11.51 o 
   4  11   1        1.83       -1.98      5.62 o 
   5  11   1       97.57      121.69     13.04 o 
   6  11   1      270.18      253.76     20.66 o 
   7  11   1      194.71      193.48     24.05 o 
   8  11   1        0.19        7.49     11.63 o 
   9  11   1       34.92       14.98     14.32 o 
  -9  12   1      134.67      144.43     24.67 o 
  -8  12   1        1.02      -12.00     12.09 o 
  -7  12   1        8.69       12.76     11.69 o 
  -6  12   1       12.67       22.15     12.35 o 
  -5  12   1      317.26      324.17     26.92 o 
  -4  12   1       69.69       70.10     10.64 o 
  -3  12   1       51.51       57.22     10.07 o 
  -2  12   1      265.90      236.47     14.93 o 
  -1  12   1      709.60      715.92     29.73 o 
   0  12   1      136.67      117.34     11.59 o 
   1  12   1      166.37      176.03     13.03 o 
   2  12   1       18.09       44.35      8.40 o 
   3  12   1      753.88      762.37     30.49 o 
   4  12   1        2.25        3.21      8.89 o 
   5  12   1        7.63       50.19     23.42 o 
   6  12   1       38.99       50.97     14.57 o 
   7  12   1       11.64       -1.52     11.36 o 
   8  12   1       73.43       93.35     24.21 o 
  -7  13   1       39.74       27.25     13.63 o 
  -6  13   1      142.19      153.16     21.09 o 
  -5  13   1       12.42        8.55     10.55 o 
  -4  13   1      447.81      439.41     27.52 o 
  -3  13   1       83.32      118.04     16.57 o 
  -2  13   1      104.63       91.71     16.56 o 
  -1  13   1       18.64       20.47      7.46 o 
   0  13   1      128.36      142.97     14.82 o 
   1  13   1       95.95      116.60     13.64 o 
   2  13   1      145.19      160.53     14.86 o 
   3  13   1        4.19       20.37     11.85 o 
   4  13   1        1.75        7.97     10.78 o 
   5  13   1       22.25       12.84     12.23 o 
   6  13   1      227.65      244.54     49.44 o 
   7  13   1        8.54       -4.40     22.53 o 
  -6  14   1        2.10       17.09     18.23 o 
  -5  14   1      101.38      108.21     17.26 o 
  -4  14   1       39.91       38.14     13.12 o 
  -3  14   1        0.51       -0.33      7.38 o 
  -2  14   1       29.03       59.04     13.27 o 
  -1  14   1      119.92      117.19     13.83 o 
   0  14   1       32.72       23.42      9.34 o 
   1  14   1      134.72      135.28     15.61 o 
   2  14   1       16.46        7.97     10.04 o 
   3  14   1       75.31       83.88     18.24 o 
   4  14   1        0.08       -0.91     13.15 o 
   5  14   1       30.62       50.44     16.90 o 
   6  14   1        0.37       36.66     18.80 o 
  -4  15   1       40.94       10.27     19.19 o 
  -3  15   1       11.33       30.35     22.69 o 
  -2  15   1      113.28      102.20     18.88 o 
  -1  15   1        3.37       21.89     14.37 o 
   0  15   1       26.47        5.59     13.07 o 
   1  15   1       15.07       23.04     15.29 o 
   2  15   1      115.86       57.52     24.53 o 
   3  15   1        0.57        7.28     19.22 o 
 -14   0   2      370.96      373.45     47.82 o 
 -12   0   2        2.13       18.07     23.48 o 
 -10   0   2     2695.53     2562.33    116.20 o 
  -8   0   2       83.50      104.52     34.29 o 
  -6   0   2     5106.08     5085.84    188.65 o 
  -4   0   2     1441.05     1542.47    125.75 o 
  -2   0   2      249.27      238.44     13.50 o 
   0   0   2    18343.46    15543.81    268.15 o 
   2   0   2     2970.35     3324.28     53.94 o 
   4   0   2     7965.04     8059.94    181.57 o 
   6   0   2     3555.74     3787.08     96.89 o 
   8   0   2     2746.26     2401.34     85.41 o 
  10   0   2        0.40        7.50     13.07 o 
  12   0   2      325.49      335.33     61.85 o 
 -14   1   2        0.12        7.79     26.01 o 
 -13   1   2      676.77      700.15     48.37 o 
 -12   1   2       38.35       76.64     18.06 o 
 -11   1   2      229.34      228.07     16.42 o 
 -10   1   2       25.18       76.03     13.16 o 
  -9   1   2     1459.61     1502.88     44.74 o 
  -8   1   2      617.20      618.61     20.18 o 
  -7   1   2     2657.71     2655.01     55.09 o 
  -6   1   2      290.02      336.22      9.17 o 
  -5   1   2     4779.79     5128.11     89.47 o 
  -4   1   2     1959.04     2063.42     58.91 o 
  -3   1   2    30763.33    28431.82    528.73 o 
  -2   1   2    10585.03     9883.33    226.24 o 
  -1   1   2       91.81      122.61      2.13 o 
   0   1   2     6771.57     6298.63     91.79 o 
   1   1   2     9661.20     9148.68    232.73 o 
   2   1   2       16.40       18.54      2.29 o 
   3   1   2      108.05      126.57      2.61 o 
   4   1   2        5.45       16.96      4.08 o 
   5   1   2     1394.24     1324.51     37.74 o 
   6   1   2      144.03      145.55      8.37 o 
   7   1   2     3918.73     3930.93     99.31 o 
   8   1   2        0.27        9.40      9.66 o 
   9   1   2      579.10      564.75     26.55 o 
  10   1   2       16.44       16.77     10.03 o 
  11   1   2      319.02      349.40     34.29 o 
  12   1   2        0.73      -10.48     11.35 o 
  13   1   2       81.03       90.93     22.33 o 
 -14   2   2       30.66        8.80     15.16 o 
 -13   2   2        0.38       27.42     24.83 o 
 -12   2   2       13.21        8.99     12.26 o 
 -11   2   2      149.00      178.05     28.67 o 
 -10   2   2      995.13     1008.91     36.94 o 
  -9   2   2      750.55      734.42     27.57 o 
  -8   2   2      334.36      343.55     13.21 o 
  -7   2   2      651.93      697.72     19.01 o 
  -6   2   2     6881.54     7210.69    162.61 o 
  -5   2   2      538.23      529.31     10.94 o 
  -4   2   2     2498.99     2790.09     54.67 o 
  -3   2   2      787.15      836.17     12.39 o 
  -2   2   2      177.18      146.24      5.50 o 
  -1   2   2    15545.95    14827.56    143.35 o 
   0   2   2    15007.49    13035.04    267.58 o 
   1   2   2     1580.49     1578.07     29.77 o 
   2   2   2     3556.30     3496.73     85.50 o 
   3   2   2     1979.88     1821.80     45.59 o 
   4   2   2     3331.27     3213.50     88.56 o 
   5   2   2      373.87      337.20     11.02 o 
   6   2   2      648.76      715.01     21.42 o 
   7   2   2      462.98      477.15     22.03 o 
   8   2   2     2641.14     2243.02    177.44 o 
   9   2   2      820.32      794.87     31.17 o 
  10   2   2       98.70       87.81     14.22 o 
  11   2   2      252.47      262.79     26.05 o 
  12   2   2      485.61      511.63     39.57 o 
  13   2   2        8.18       18.04     20.31 o 
 -13   3   2      669.07      647.97     60.59 o 
 -12   3   2      629.86      619.71     38.13 o 
 -11   3   2       21.62       23.78      8.99 o 
 -10   3   2       73.25       76.86     12.18 o 
  -9   3   2      686.94      670.04     26.47 o 
  -8   3   2     1959.55     1990.52     46.23 o 
  -7   3   2      429.60      402.54     11.76 o 
  -6   3   2      282.57      332.14      9.47 o 
  -5   3   2      804.17      796.70     14.49 o 
  -4   3   2     3393.71     3483.81     87.49 o 
  -3   3   2     8430.99     8637.06    123.52 o 
  -2   3   2     3200.80     3385.97     71.50 o 
  -1   3   2     4033.07     4033.50     45.67 o 
   0   3   2    17608.61    17001.95    373.73 o 
   1   3   2    19581.13    18921.89    286.43 o 
   2   3   2     1041.20     1046.59     19.87 o 
   3   3   2     1181.39     1285.56     31.39 o 
   4   3   2     2588.66     2753.19     99.97 o 
   5   3   2     2119.64     2282.78     53.51 o 
   6   3   2     1879.63     1990.14     58.87 o 
   7   3   2      651.54      658.48     24.09 o 
   8   3   2       60.34       81.82      9.60 o 
   9   3   2      189.07      237.07     15.98 o 
  10   3   2      393.46      389.72     28.03 o 
  11   3   2      191.27      164.28     20.95 o 
  12   3   2        2.25       10.59     12.85 o 
  13   3   2       86.55       82.53     21.50 o 
 -13   4   2        1.62       -5.70     16.70 o 
 -12   4   2        1.17       16.24     12.89 o 
 -11   4   2      355.33      323.79     20.80 o 
 -10   4   2      242.29      248.30     15.85 o 
  -9   4   2     1623.23     1606.99     51.39 o 
  -8   4   2       69.32       78.55      9.43 o 
  -7   4   2      587.38      549.78     16.78 o 
  -6   4   2      942.47      899.71     31.74 o 
  -5   4   2     9927.50    10588.75    238.13 o 
  -4   4   2        2.69       15.01      5.29 o 
  -3   4   2     6847.68     7677.39    150.37 o 
  -2   4   2      118.02       93.31      3.17 o 
  -1   4   2     9576.50     9755.13    143.33 o 
   0   4   2     1275.05     1363.13     21.03 o 
   1   4   2      715.33      705.16     11.22 o 
   2   4   2     1227.02     1330.97     28.34 o 
   3   4   2     5586.37     5453.08     85.94 o 
   4   4   2      445.56      389.92     11.87 o 
   5   4   2       38.30       43.99      5.63 o 
   6   4   2      974.34     1042.66     32.88 o 
   7   4   2     1986.78     2088.40     63.94 o 
   8   4   2       20.69       13.10      9.87 o 
   9   4   2      325.26      330.26     20.46 o 
  10   4   2        8.54       19.28     14.38 o 
  11   4   2      113.57      112.99     19.88 o 
  12   4   2       11.32       42.42     21.06 o 
 -13   5   2       32.86       51.42     25.10 o 
 -12   5   2      631.28      596.37     42.77 o 
 -11   5   2        3.30       26.42     20.03 o 
 -10   5   2       74.10       66.13     10.69 o 
  -9   5   2        8.68        7.57      7.98 o 
  -8   5   2      882.04      914.52     31.00 o 
  -7   5   2      501.23      505.24     13.43 o 
  -6   5   2       77.29       78.45      5.52 o 
  -5   5   2      477.44      470.37     10.52 o 
  -4   5   2       62.01       44.14      6.07 o 
  -3   5   2     2504.23     2675.19     81.75 o 
  -2   5   2     8882.85     9416.21    155.78 o 
  -1   5   2        5.43       11.14      4.05 o 
   0   5   2     6714.00     6806.55    124.94 o 
   1   5   2      537.30      540.00     10.34 o 
   2   5   2      906.54      812.04     17.81 o 
   3   5   2        7.41       12.02      3.15 o 
   4   5   2     1156.35     1117.68     35.78 o 
   5   5   2      331.51      319.94     12.84 o 
   6   5   2     1962.33     2045.81     58.22 o 
   7   5   2      671.70      715.58     28.83 o 
   8   5   2       17.29       28.46      6.88 o 
   9   5   2      163.92      152.31     13.86 o 
  10   5   2      588.59      579.25     30.69 o 
  11   5   2       78.75       75.99     16.21 o 
  12   5   2       18.96       26.30     17.77 o 
 -13   6   2       21.31       10.27     19.17 o 
 -12   6   2       63.34       80.68     19.50 o 
 -11   6   2      299.75      341.70     29.90 o 
 -10   6   2        7.87       30.02     11.79 o 
  -9   6   2      765.53      756.15     30.11 o 
  -8   6   2      412.98      371.52     15.77 o 
  -7   6   2      839.13      784.86     28.84 o 
  -6   6   2       36.91       40.04      5.61 o 
  -5   6   2     2789.55     2707.81     50.41 o 
  -4   6   2      216.82      222.31     11.79 o 
  -3   6   2      833.76      852.31     16.05 o 
  -2   6   2      171.00      210.89      6.21 o 
  -1   6   2     8205.62     8159.12    169.92 o 
   0   6   2      128.52      128.49     11.38 o 
   1   6   2       11.53       32.19      5.44 o 
   2   6   2        8.58       16.70      4.90 o 
   3   6   2     3938.66     3947.83     76.20 o 
   4   6   2        4.88       28.81      6.50 o 
   5   6   2       93.99      133.38      9.07 o 
   6   6   2      153.75      143.43     11.20 o 
   7   6   2      589.45      578.59     25.13 o 
   8   6   2       29.33       52.01     12.11 o 
   9   6   2      412.05      437.11     27.05 o 
  10   6   2        3.32       -3.03     12.76 o 
  11   6   2      112.44      117.64     15.83 o 
  12   6   2       12.67        2.19     15.37 o 
 -12   7   2      430.01      399.24     36.16 o 
 -11   7   2       12.33       21.86     14.23 o 
 -10   7   2        8.68       -1.83     10.23 o 
  -9   7   2       75.37       49.75     14.46 o 
  -8   7   2     2302.04     2292.51     93.73 o 
  -7   7   2       57.05       46.10     10.42 o 
  -6   7   2        5.43        6.08      2.85 o 
  -5   7   2      573.53      574.88     19.00 o 
  -4   7   2     3859.83     3708.71    106.53 o 
  -3   7   2      509.01      581.86     13.88 o 
  -2   7   2      631.14      599.35     15.54 o 
  -1   7   2      102.15      119.77      7.83 o 
   0   7   2     3422.03     3345.19    100.08 o 
   1   7   2      122.92      125.90     14.14 o 
   2   7   2     1996.92     1937.47     57.21 o 
   3   7   2      223.14      200.00      9.35 o 
   4   7   2     2436.69     2587.42     56.47 o 
   5   7   2      271.05      278.04     13.45 o 
   6   7   2      885.24      947.10     33.32 o 
   7   7   2        2.61       -4.04      6.28 o 
   8   7   2        6.58        5.28      7.97 o 
   9   7   2        2.89       35.47     11.88 o 
  10   7   2      552.80      537.07     33.14 o 
  11   7   2        2.46       21.48     13.69 o 
 -12   8   2       22.21       39.94     32.67 o 
 -11   8   2      343.60      358.00     35.16 o 
 -10   8   2      144.37      123.88     19.17 o 
  -9   8   2      347.77      385.77     31.60 o 
  -8   8   2        2.43       28.63     17.14 o 
  -7   8   2     1150.08     1159.56     51.21 o 
  -6   8   2        8.71       25.54      8.67 o 
  -5   8   2      950.10     1039.49     34.56 o 
  -4   8   2        4.82        9.11      6.13 o 
  -3   8   2      822.20      818.50     21.98 o 
  -2   8   2      208.15      195.15      9.30 o 
  -1   8   2     1715.61     1576.17     85.08 o 
   0   8   2      307.62      282.89     13.30 o 
   1   8   2       24.14       37.33      5.61 o 
   2   8   2        0.40       -0.24      6.03 o 
   3   8   2      775.17      781.00     21.31 o 
   4   8   2      395.44      365.74     13.55 o 
   5   8   2      523.80      513.52     22.09 o 
   6   8   2      106.86       92.14     10.69 o 
   7   8   2     1447.64     1464.38     53.28 o 
   8   8   2      250.64      219.67     15.91 o 
   9   8   2       69.39       71.55     12.07 o 
  10   8   2        2.94       -6.13     13.36 o 
  11   8   2      151.50      128.45     21.50 o 
 -11   9   2      111.32      143.20     24.18 o 
 -10   9   2        1.05       28.05     14.21 o 
  -9   9   2      122.09      115.09     18.17 o 
  -8   9   2      329.05      335.71     27.71 o 
  -7   9   2       75.12       75.43     12.70 o 
  -6   9   2        9.15        6.46      7.62 o 
  -5   9   2       26.32       44.62      7.38 o 
  -4   9   2      544.61      475.59     24.38 o 
  -3   9   2      656.71      635.11     21.12 o 
  -2   9   2      464.18      480.57     15.13 o 
  -1   9   2       71.84       89.57      7.46 o 
   0   9   2      703.02      648.12     40.50 o 
   1   9   2      285.35      267.33     16.77 o 
   2   9   2      538.59      464.23     15.29 o 
   3   9   2        4.98        6.33      5.88 o 
   4   9   2      413.51      398.28     15.28 o 
   5   9   2       51.23       65.42     10.02 o 
   6   9   2      209.93      247.04     17.07 o 
   7   9   2       20.65       25.87     10.13 o 
   8   9   2        0.86        0.06      6.80 o 
   9   9   2       44.37       56.12     14.45 o 
  10   9   2      217.51      217.72     27.24 o 
 -10  10   2      237.64      239.01     29.05 o 
  -9  10   2       31.12       38.09     14.57 o 
  -8  10   2       12.85       21.26     12.03 o 
  -7  10   2      242.91      224.59     21.38 o 
  -6  10   2      306.67      280.19     18.73 o 
  -5  10   2      618.74      621.53     31.89 o 
  -4  10   2       30.05       40.94     10.55 o 
  -3  10   2      421.72      385.45     14.17 o 
  -2  10   2      419.24      399.41     16.82 o 
  -1  10   2      303.85      306.95     12.86 o 
   0  10   2       46.87       74.33      9.90 o 
   1  10   2      103.17      124.63     10.46 o 
   2  10   2       82.91       94.24      8.36 o 
   3  10   2      382.68      385.32     16.93 o 
   4  10   2       20.71       28.58      6.17 o 
   5  10   2       62.45       61.82      9.62 o 
   6  10   2       15.63       21.04      8.29 o 
   7  10   2      258.49      249.74     18.53 o 
   8  10   2      186.73      209.27     27.19 o 
   9  10   2        1.28       -5.65     11.06 o 
  10  10   2       13.88       58.45     21.42 o 
 -10  11   2       10.61       22.65     13.96 o 
  -9  11   2       68.85       41.70     14.64 o 
  -8  11   2      142.64      165.19     20.34 o 
  -7  11   2      119.62      160.35     24.65 o 
  -6  11   2        5.99        7.20      9.10 o 
  -5  11   2       11.15       30.23     12.65 o 
  -4  11   2      128.55      109.15     11.37 o 
  -3  11   2      212.39      242.20     15.88 o 
  -2  11   2      318.75      276.51     19.06 o 
  -1  11   2       10.40       19.55      6.25 o 
   0  11   2      552.55      563.26     21.23 o 
   1  11   2      517.39      528.21     21.33 o 
   2  11   2      213.15      217.29     14.16 o 
   3  11   2        0.12        7.85      6.61 o 
   4  11   2      283.37      262.37     13.94 o 
   5  11   2      132.60      116.85     13.25 o 
   6  11   2       32.63       61.30     15.60 o 
   7  11   2       10.55        4.24     10.66 o 
   8  11   2        3.25       15.39     12.45 o 
   9  11   2       73.89       66.38     20.28 o 
  -9  12   2        1.35        9.06     12.83 o 
  -8  12   2        5.07      -11.40     12.55 o 
  -7  12   2       57.10       61.34     17.40 o 
  -6  12   2      105.74      125.89     19.89 o 
  -5  12   2      293.73      314.10     21.28 o 
  -4  12   2       38.79       47.32     11.59 o 
  -3  12   2      101.36       93.79     12.20 o 
  -2  12   2      394.16      411.91     23.37 o 
  -1  12   2       38.02       51.20      8.09 o 
   0  12   2       34.06       57.10      9.27 o 
   1  12   2        6.98        4.21      6.23 o 
   2  12   2       29.49       46.48      8.63 o 
   3  12   2      312.50      308.36     16.70 o 
   4  12   2      259.11      256.59     18.12 o 
   5  12   2       41.58       63.08     14.50 o 
   6  12   2       37.18       53.42     18.37 o 
   7  12   2      150.36      190.14     35.91 o 
   8  12   2       91.60      106.77     25.40 o 
  -8  13   2        1.01      -16.78     16.78 o 
  -7  13   2       17.81       41.71     14.46 o 
  -6  13   2        0.78        2.72     13.02 o 
  -5  13   2        2.50       11.00     10.09 o 
  -4  13   2       12.34       15.74      9.52 o 
  -3  13   2      265.78      263.70     24.15 o 
  -2  13   2        0.49       30.23     11.45 o 
  -1  13   2        9.10       21.54     12.48 o 
   0  13   2       22.53       37.28     12.63 o 
   1  13   2      456.14      459.56     24.54 o 
   2  13   2        1.43       -7.27      7.27 o 
   3  13   2       27.48       43.97     11.09 o 
   4  13   2       37.24       46.24     17.52 o 
   5  13   2       77.85       85.28     21.66 o 
   6  13   2      107.84      130.84     24.61 o 
   7  13   2        0.39      -11.61     14.64 o 
  -6  14   2       81.64       97.08     25.95 o 
  -5  14   2        0.38       24.73     15.86 o 
  -4  14   2       99.68       96.35     20.09 o 
  -3  14   2       11.31       24.37     13.33 o 
  -2  14   2      249.97      247.65     27.53 o 
  -1  14   2        1.06       -9.24     11.95 o 
   0  14   2        3.06       21.89     12.46 o 
   1  14   2        1.56       20.90     16.82 o 
   2  14   2       47.77       58.78     14.02 o 
   3  14   2        1.50       14.08     13.06 o 
   4  14   2       70.40       99.45     24.57 o 
   5  14   2      143.96      131.12     25.83 o 
  -4  15   2       52.63       51.85     33.21 o 
  -3  15   2       11.98       -4.28     13.09 o 
  -2  15   2       57.81       32.74     15.57 o 
  -1  15   2        2.65        6.03     12.74 o 
   0  15   2        2.44       17.76     32.49 o 
   1  15   2       69.26       57.35     18.89 o 
   2  15   2        0.49        3.66     14.10 o 
   3  15   2        0.83        8.63     18.57 o 
 -13   0   3       65.72       52.26     18.90 o 
 -11   0   3      830.78      781.66     54.28 o 
  -9   0   3      132.50       99.65     33.10 o 
  -7   0   3     3003.21     2725.57    233.27 o 
  -5   0   3     1706.71     1717.13     65.52 o 
  -3   0   3     3508.60     3722.27     84.67 o 
  -1   0   3       53.10       65.59      2.47 o 
   1   0   3     1416.72     1546.04     58.22 o 
   3   0   3     2073.41     1960.00     40.40 o 
   5   0   3        2.37        4.90      9.16 o 
   7   0   3     2249.98     2020.75     61.17 o 
   9   0   3      120.63      118.87     20.33 o 
  11   0   3      313.49      246.58     42.23 o 
  13   0   3       84.95      145.70     69.09 o 
 -14   1   3        6.37        9.36     30.26 o 
 -13   1   3        0.73        5.82     12.78 o 
 -12   1   3      509.09      482.21     31.21 o 
 -11   1   3       36.81       20.58     13.24 o 
 -10   1   3      683.84      670.73     26.11 o 
  -9   1   3       41.96       53.68      7.42 o 
  -8   1   3     3201.60     3193.52     75.51 o 
  -7   1   3      326.13      322.46     10.60 o 
  -6   1   3      276.04      267.06      9.62 o 
  -5   1   3     1176.46     1175.43     31.27 o 
  -4   1   3     6453.96     6290.45    103.89 o 
  -3   1   3      354.56      377.22      9.55 o 
  -2   1   3      160.44      155.46      3.97 o 
  -1   1   3     4479.01     4207.10    152.33 o 
   0   1   3    36940.84    31667.13    434.29 o 
   1   1   3      745.60      810.59      9.95 o 
   2   1   3     2327.35     2232.23     37.95 o 
   3   1   3     1048.53     1123.34     16.34 o 
   4   1   3     3429.78     3397.28     51.92 o 
   5   1   3       56.63       77.74      5.68 o 
   6   1   3     1096.51     1123.69     32.29 o 
   7   1   3       14.69       17.61      5.62 o 
   8   1   3     1391.16     1305.06     39.63 o 
   9   1   3       76.51       65.17     13.23 o 
  10   1   3      859.99      830.29     45.55 o 
  11   1   3        5.02       10.81     13.20 o 
  12   1   3        5.54      -12.60     14.09 o 
  13   1   3        3.41       27.98     15.70 o 
 -14   2   3       29.63       21.92     18.21 o 
 -13   2   3        0.37       20.48     15.50 o 
 -12   2   3      131.22      128.37     17.90 o 
 -11   2   3     1504.13     1506.14     58.33 o 
 -10   2   3        4.33       -1.15      6.30 o 
  -9   2   3       91.92       87.81      7.65 o 
  -8   2   3       12.97        2.46      5.53 o 
  -7   2   3      378.09      317.99     18.45 o 
  -6   2   3     3220.08     3336.14     65.49 o 
  -5   2   3    16771.26    17090.82    387.52 o 
  -4   2   3      543.04      587.82     11.51 o 
  -3   2   3    12017.54    11001.72    324.53 o 
  -2   2   3     3119.86     3022.93     80.20 o 
  -1   2   3     9467.74     8753.55    136.15 o 
   0   2   3     3411.06     3593.65     73.26 o 
   1   2   3     5491.65     5758.59     75.32 o 
   2   2   3       15.59       20.29      2.12 o 
   3   2   3     1379.32     1235.24     17.09 o 
   4   2   3     1202.41     1211.39     17.01 o 
   5   2   3      326.16      351.54     15.88 o 
   6   2   3      615.09      684.68     54.95 o 
   7   2   3     2362.10     2411.18     81.89 o 
   8   2   3       33.09       33.19      9.41 o 
   9   2   3       14.45       30.47     15.66 o 
  10   2   3        5.19       14.34     11.46 o 
  11   2   3      211.48      201.05     24.50 o 
  12   2   3       43.71       46.45     15.93 o 
 -14   3   3       61.06       53.30     21.20 o 
 -13   3   3      179.31      159.87     28.05 o 
 -12   3   3      284.95      248.97     20.23 o 
 -11   3   3        0.64       18.94     11.96 o 
 -10   3   3      761.50      728.04     30.72 o 
  -9   3   3      421.57      396.94     14.26 o 
  -8   3   3     2705.13     2588.65     59.68 o 
  -7   3   3       30.74       29.00      5.65 o 
  -6   3   3     4267.29     4699.49     92.84 o 
  -5   3   3     1185.38     1292.82     32.03 o 
  -4   3   3      112.93       78.53      4.18 o 
  -3   3   3     5771.64     6083.66    112.54 o 
  -2   3   3      297.75      293.82      6.31 o 
  -1   3   3      453.35      479.79     12.13 o 
   0   3   3     3229.93     3064.28     98.63 o 
   1   3   3     3181.29     2976.11     40.39 o 
   2   3   3     8928.34     9464.62    153.15 o 
   3   3   3      197.92      201.00      4.66 o 
   4   3   3     4513.01     4702.15    103.70 o 
   5   3   3      152.25      116.48     13.63 o 
   6   3   3     1063.64     1076.11     31.44 o 
   7   3   3        8.56       11.48     11.67 o 
   8   3   3     2086.50     2130.88     69.15 o 
   9   3   3      409.39      418.64     27.35 o 
  10   3   3      122.68      144.37     13.40 o 
  11   3   3       66.97       74.84     16.02 o 
  12   3   3       12.73       12.51     13.88 o 
 -13   4   3        1.30        8.38     16.28 o 
 -12   4   3      115.70      116.13     18.56 o 
 -11   4   3      602.31      548.95     27.34 o 
 -10   4   3      317.81      299.15     17.31 o 
  -9   4   3        0.37        0.49     10.57 o 
  -8   4   3      634.16      625.27     17.57 o 
  -7   4   3       95.72       96.30     10.41 o 
  -6   4   3     4018.71     3915.74     75.24 o 
  -5   4   3     2034.82     1972.30     47.50 o 
  -4   4   3     2390.92     2596.34     63.97 o 
  -3   4   3      714.00      661.54     22.22 o 
  -2   4   3     1334.87     1277.19     22.93 o 
  -1   4   3     6717.05     6667.29    120.83 o 
   0   4   3      323.54      393.95      6.76 o 
   1   4   3      330.92      378.22     12.44 o 
   2   4   3     1382.77     1367.01     23.20 o 
   3   4   3     2007.17     2001.64     36.33 o 
   4   4   3     1017.84     1038.43     26.35 o 
   5   4   3      229.29      285.01     26.12 o 
   6   4   3      309.59      301.34     13.48 o 
   7   4   3     2237.34     2362.53     73.38 o 
   8   4   3      209.12      200.80     14.17 o 
   9   4   3        0.67        5.50     14.63 o 
  10   4   3      183.93      165.03     15.30 o 
  11   4   3      229.43      243.51     25.06 o 
  12   4   3       45.04       40.47     15.31 o 
 -13   5   3      324.17      284.27     42.03 o 
 -12   5   3       60.03       63.72     25.83 o 
 -11   5   3        0.68        6.09     22.29 o 
 -10   5   3      280.45      296.30     25.22 o 
  -9   5   3     1134.05     1089.20     56.59 o 
  -8   5   3      424.09      415.10     15.83 o 
  -7   5   3      148.95      143.45      6.30 o 
  -6   5   3      220.84      189.22     12.65 o 
  -5   5   3      910.00      781.01     31.46 o 
  -4   5   3      785.62      816.22     24.22 o 
  -3   5   3      316.34      335.74      9.86 o 
  -2   5   3        2.18        4.79      2.63 o 
  -1   5   3     1104.66     1085.04     17.11 o 
   0   5   3     6884.40     6865.36    125.54 o 
   1   5   3     3996.25     3891.33     64.35 o 
   2   5   3       49.29       66.58      3.84 o 
   3   5   3      385.99      369.03     11.14 o 
   4   5   3     1066.08     1001.82     32.30 o 
   5   5   3     3515.82     3453.14     88.85 o 
   6   5   3        8.28        5.93      9.47 o 
   7   5   3      925.31      953.97     35.74 o 
   8   5   3       73.28       81.99     10.77 o 
   9   5   3      408.98      430.85     26.43 o 
  10   5   3      163.44      189.21     20.04 o 
  11   5   3        7.54       -3.36     10.52 o 
  12   5   3        3.00       12.10     14.97 o 
 -13   6   3        1.34        2.90     16.96 o 
 -12   6   3      376.38      350.10     35.54 o 
 -11   6   3      156.24      183.52     21.89 o 
 -10   6   3      132.58      145.36     24.97 o 
  -9   6   3      492.22      420.76     26.75 o 
  -8   6   3      549.50      548.85     31.89 o 
  -7   6   3      810.89      785.58     26.42 o 
  -6   6   3     1656.16     1616.39     44.87 o 
  -5   6   3       97.49       96.39     10.55 o 
  -4   6   3       24.62       29.67      4.65 o 
  -3   6   3      808.87      790.08     12.98 o 
  -2   6   3     5855.54     5781.37     99.83 o 
  -1   6   3     2324.94     2431.78     42.16 o 
   0   6   3       53.25       70.31      4.62 o 
   1   6   3       66.90       64.50      3.86 o 
   2   6   3     2498.18     2573.49     50.82 o 
   3   6   3        6.23       19.24      5.00 o 
   4   6   3      859.56      751.93     22.43 o 
   5   6   3      854.26      871.66     28.28 o 
   6   6   3      790.79      791.34     29.50 o 
   7   6   3      803.81      861.72     34.07 o 
   8   6   3      170.32      193.67     16.33 o 
   9   6   3       32.12       48.09     17.97 o 
  10   6   3      120.03      150.36     18.55 o 
  11   6   3        7.98        2.62     10.68 o 
  12   6   3      118.35      158.69     47.39 o 
 -12   7   3       22.89       10.91     13.78 o 
 -11   7   3        3.59       -6.99     13.85 o 
 -10   7   3       39.38       46.04     13.24 o 
  -9   7   3     1072.51     1139.80     58.52 o 
  -8   7   3        5.89        7.09      8.73 o 
  -7   7   3      298.48      308.70     15.10 o 
  -6   7   3        1.81        7.84     10.45 o 
  -5   7   3     1451.74     1498.31     51.79 o 
  -4   7   3       41.82       36.43      5.76 o 
  -3   7   3     1471.43     1460.89     26.59 o 
  -2   7   3        9.13       10.76      2.76 o 
  -1   7   3     1953.76     1873.75     37.17 o 
   0   7   3      555.05      583.95     18.38 o 
   1   7   3     1914.48     1894.91     39.12 o 
   2   7   3        0.31        9.15      3.42 o 
   3   7   3      101.43       99.97      9.16 o 
   4   7   3      345.39      317.77     21.59 o 
   5   7   3      888.07      920.33     33.57 o 
   6   7   3       95.23       89.42      9.79 o 
   7   7   3        0.09       -2.65     10.17 o 
   8   7   3        0.46       24.30     19.04 o 
   9   7   3      232.55      222.96     24.29 o 
  10   7   3       17.67       36.53     11.17 o 
  11   7   3       85.23      111.81     27.35 o 
 -12   8   3       64.44       98.60     20.39 o 
 -11   8   3        5.59       29.26     16.32 o 
 -10   8   3      355.04      359.03     32.07 o 
  -9   8   3        0.44       -6.13     11.83 o 
  -8   8   3       39.22       71.08     13.42 o 
  -7   8   3      236.28      227.55     21.42 o 
  -6   8   3     2712.42     2802.55     83.47 o 
  -5   8   3        2.47       13.37      7.19 o 
  -4   8   3      380.16      354.85     14.64 o 
  -3   8   3       25.99       25.47      3.41 o 
  -2   8   3     2926.62     2866.11     91.81 o 
  -1   8   3      241.60      226.16      8.94 o 
   0   8   3        1.34        5.56      8.51 o 
   1   8   3        2.84        4.89      3.80 o 
   2   8   3      608.63      587.82     17.30 o 
   3   8   3      629.11      621.91     20.96 o 
   4   8   3     1631.59     1591.36     48.65 o 
   5   8   3      213.82      217.52     13.15 o 
   6   8   3      900.99      926.16     35.95 o 
   7   8   3       33.92       39.28      9.60 o 
   8   8   3      338.28      355.24     22.85 o 
   9   8   3       40.76       48.26     12.19 o 
  10   8   3       55.42       53.60     20.77 o 
  11   8   3        0.32      -23.39     32.05 o 
 -11   9   3       10.04       26.58     17.56 o 
 -10   9   3       10.93       29.36     14.26 o 
  -9   9   3      516.18      525.12     37.52 o 
  -8   9   3       80.96       93.56     15.56 o 
  -7   9   3       46.65       44.14     11.07 o 
  -6   9   3       49.76       49.33      9.35 o 
  -5   9   3      823.04      808.04     30.24 o 
  -4   9   3      899.23      873.82     29.19 o 
  -3   9   3      771.37      742.24     24.46 o 
  -2   9   3        6.18        0.87      5.23 o 
  -1   9   3     1368.46     1335.89     32.83 o 
   0   9   3      280.27      288.36     13.34 o 
   1   9   3     1056.50     1005.75     28.24 o 
   2   9   3       29.91       30.65      9.74 o 
   3   9   3      724.23      764.34     27.29 o 
   4   9   3       76.77       70.35      7.94 o 
   5   9   3      142.17      171.00     13.79 o 
   6   9   3        0.70        5.11      7.55 o 
   7   9   3        0.17        1.00     10.11 o 
   8   9   3        9.75        8.70      8.19 o 
   9   9   3       95.83      114.07     17.49 o 
  10   9   3       17.35      -11.82     20.03 o 
 -11  10   3        3.08       23.82     16.14 o 
 -10  10   3      152.17      163.68     22.98 o 
  -9  10   3        0.50       -0.60     10.87 o 
  -8  10   3      179.43      184.46     20.43 o 
  -7  10   3       51.67       72.13     13.86 o 
  -6  10   3      100.96      176.33     25.72 o 
  -5  10   3      427.33      460.20     22.15 o 
  -4  10   3        1.15       -3.83      7.15 o 
  -3  10   3      277.77      298.01     16.22 o 
  -2  10   3     1420.46     1425.80     50.02 o 
  -1  10   3        4.09        8.60      6.17 o 
   0  10   3       31.84       44.88      7.59 o 
   1  10   3       77.20       81.08      7.44 o 
   2  10   3      832.64      826.28     26.51 o 
   3  10   3      449.85      452.22     21.65 o 
   4  10   3        7.18       19.59     12.57 o 
   5  10   3       15.64       39.51     12.17 o 
   6  10   3       79.70       91.40     11.97 o 
   7  10   3       50.39       46.84     11.86 o 
   8  10   3      198.90      211.74     29.06 o 
   9  10   3        1.21       17.31     17.53 o 
 -10  11   3       52.10       80.28     18.38 o 
  -9  11   3      118.49      112.26     20.16 o 
  -8  11   3      196.86      156.15     21.00 o 
  -7  11   3       70.93       90.40     15.93 o 
  -6  11   3       35.34       22.80      8.21 o 
  -5  11   3      645.09      583.75     26.45 o 
  -4  11   3      684.54      628.94     28.29 o 
  -3  11   3        1.85       28.44      8.31 o 
  -2  11   3      103.36       93.45     10.42 o 
  -1  11   3        5.20       17.72      9.21 o 
   0  11   3      106.25      123.89     10.08 o 
   1  11   3      161.32      150.57     10.71 o 
   2  11   3       51.29       83.99     11.70 o 
   3  11   3      343.15      307.35     23.74 o 
   4  11   3       39.80       39.94     13.35 o 
   5  11   3      987.36      976.78     43.38 o 
   6  11   3      129.13      147.57     16.53 o 
   7  11   3        2.03       30.37     22.13 o 
   8  11   3       29.57       21.51     15.75 o 
   9  11   3       33.66       54.91     21.66 o 
  -9  12   3        2.58       -4.61     13.34 o 
  -8  12   3       48.52       81.02     23.18 o 
  -7  12   3      103.16      108.81     17.88 o 
  -6  12   3       11.40       28.69     22.50 o 
  -5  12   3      409.19      417.51     24.39 o 
  -4  12   3        8.18       19.19      9.31 o 
  -3  12   3      243.13      260.13     18.45 o 
  -2  12   3      214.89      213.39     15.73 o 
  -1  12   3      335.13      362.67     25.87 o 
   0  12   3       19.17       66.26     18.11 o 
   1  12   3       56.70       96.06     14.27 o 
   2  12   3      127.24      160.89     14.05 o 
   3  12   3      740.83      738.00     40.33 o 
   4  12   3       36.64       51.94     13.02 o 
   5  12   3       40.53       47.04     18.35 o 
   6  12   3       29.90       23.01     15.74 o 
   7  12   3      118.19      138.54     26.84 o 
   8  12   3       22.84       22.13     17.01 o 
  -8  13   3      146.02      100.74     23.40 o 
  -7  13   3        0.11       22.13     17.60 o 
  -6  13   3       34.43       67.11     55.69 o 
  -5  13   3       16.23       22.98     12.72 o 
  -4  13   3      238.87      232.43     18.15 o 
  -3  13   3       42.60       55.44     11.82 o 
  -2  13   3       10.33       -2.10      9.91 o 
  -1  13   3       33.70       28.59     11.91 o 
   0  13   3      137.74      148.45     16.81 o 
   1  13   3       19.82       22.84      9.78 o 
   2  13   3      150.80      159.38     15.44 o 
   3  13   3       37.91       61.36     15.55 o 
   4  13   3      273.08      291.30     32.55 o 
   5  13   3        0.56       22.26     20.39 o 
   6  13   3        9.21       15.22     14.49 o 
  -6  14   3        7.82        3.18     16.60 o 
  -5  14   3       12.83       16.49     18.49 o 
  -4  14   3      123.39      101.98     22.97 o 
  -3  14   3      104.46       84.21     18.49 o 
  -2  14   3        6.00       -1.59     13.54 o 
  -1  14   3       96.33      115.06     18.43 o 
   0  14   3        0.98        1.15      9.21 o 
   1  14   3       19.40        4.91     10.67 o 
   2  14   3        2.53       -0.49     27.56 o 
   3  14   3       83.95       85.28     24.96 o 
   4  14   3       15.55       76.15     35.11 o 
   5  14   3        5.18        8.30     15.26 o 
  -4  15   3      162.58      140.62     25.75 o 
  -3  15   3        0.55      -14.81     16.38 o 
  -2  15   3        0.03        6.96     15.63 o 
  -1  15   3        1.25      -12.03     12.03 o 
   0  15   3       38.40       43.11     18.58 o 
   1  15   3       14.33       21.45     17.97 o 
   2  15   3       51.69       47.88     20.44 o 
 -14   0   4        8.96       -2.97     28.70 o 
 -12   0   4     1614.16     1556.65    105.25 o 
 -10   0   4      516.40      531.51     38.63 o 
  -8   0   4     4307.61     4354.73    152.13 o 
  -6   0   4     4437.42     4616.31    134.70 o 
  -4   0   4     3617.67     3860.13     94.06 o 
  -2   0   4    14815.27    13675.63    311.95 o 
   0   0   4     1512.56     1612.67     35.96 o 
   2   0   4    15098.40    13976.67    352.49 o 
   4   0   4        0.33        1.79      3.36 o 
   6   0   4     2668.50     2902.02     82.40 o 
   8   0   4      405.15      398.92     33.49 o 
  10   0   4      429.34      444.39     46.31 o 
  12   0   4      348.46      359.86     47.98 o 
 -14   1   4        1.49       -6.70     15.43 o 
 -13   1   4      488.22      503.30     38.25 o 
 -12   1   4        3.33        1.74      9.28 o 
 -11   1   4      323.47      326.41     19.49 o 
 -10   1   4        8.14        8.75      5.51 o 
  -9   1   4     1962.13     1849.12     56.55 o 
  -8   1   4      289.27      298.07     14.21 o 
  -7   1   4       26.48       68.40     12.61 o 
  -6   1   4      640.13      687.17     16.96 o 
  -5   1   4    14585.21    14766.76    309.76 o 
  -4   1   4      181.45      172.78      7.21 o 
  -3   1   4        5.63       15.88      2.12 o 
  -2   1   4       37.14       57.06      7.47 o 
  -1   1   4     8721.64     8642.88    127.53 o 
   0   1   4     1317.46     1428.28     57.88 o 
   1   1   4     5628.11     5401.05     93.66 o 
   2   1   4       23.36       39.42      3.66 o 
   3   1   4    13549.61    14247.71    252.78 o 
   4   1   4      303.94      298.91      7.51 o 
   5   1   4     2484.22     2432.31     44.79 o 
   6   1   4       93.14       98.27      4.66 o 
   7   1   4      731.94      713.17     24.35 o 
   8   1   4       94.31       99.95      9.23 o 
   9   1   4      201.19      220.26     18.61 o 
  10   1   4        9.65       -7.20     10.49 o 
  11   1   4       69.19       97.43     19.32 o 
  12   1   4       10.31       36.32     26.46 o 
 -14   2   4        0.18       11.61     17.08 o 
 -13   2   4       48.86       36.36     16.97 o 
 -12   2   4      710.49      697.40     35.90 o 
 -11   2   4      368.21      321.26     19.65 o 
 -10   2   4      260.11      242.61     13.22 o 
  -9   2   4      143.46      126.15      9.65 o 
  -8   2   4     1080.01     1096.85     28.98 o 
  -7   2   4       17.60       16.20      5.21 o 
  -6   2   4     5981.77     5994.02    138.22 o 
  -5   2   4      446.92      499.22     11.17 o 
  -4   2   4     1331.73     1340.09     21.58 o 
  -3   2   4     1471.12     1404.98     20.27 o 
  -2   2   4     9221.13     9808.57    154.47 o 
  -1   2   4     9292.90     9225.60    165.20 o 
   0   2   4      336.22      341.08      3.23 o 
   1   2   4     7016.70     7489.34    110.11 o 
   2   2   4     5777.46     5998.07     95.29 o 
   3   2   4      652.27      666.17     12.81 o 
   4   2   4       56.42       50.65      2.97 o 
   5   2   4      425.97      415.53     13.14 o 
   6   2   4     1349.49     1399.33     39.49 o 
   7   2   4      470.37      469.17     18.64 o 
   8   2   4      210.01      226.59     14.67 o 
   9   2   4       27.11       32.67      8.47 o 
  10   2   4      232.86      291.37     24.69 o 
  11   2   4      155.46      169.42     21.37 o 
  12   2   4      208.53      216.15     27.37 o 
 -14   3   4      230.76      293.37     45.69 o 
 -13   3   4      383.79      440.47     48.55 o 
 -12   3   4      118.82      106.86     17.68 o 
 -11   3   4      141.84      115.58     12.20 o 
 -10   3   4      436.34      379.10     19.29 o 
  -9   3   4     1803.83     1597.09     42.70 o 
  -8   3   4     1460.40     1352.38     33.88 o 
  -7   3   4     1218.37     1258.26     42.47 o 
  -6   3   4     1486.95     1533.24     38.58 o 
  -5   3   4     2001.38     1966.94     41.46 o 
  -4   3   4     2854.82     2767.98     39.09 o 
  -3   3   4       72.70       82.35     10.44 o 
  -2   3   4        5.44       14.73      4.18 o 
  -1   3   4     2202.01     2270.45     41.69 o 
   0   3   4     2823.45     2826.47     56.97 o 
   1   3   4      159.52      203.89      7.48 o 
   2   3   4      710.95      825.44     14.53 o 
   3   3   4      210.02      219.77      7.91 o 
   4   3   4     1531.83     1478.94     28.47 o 
   5   3   4     1584.20     1597.95     41.62 o 
   6   3   4       20.18       28.69      8.54 o 
   7   3   4        6.07       19.80      8.55 o 
   8   3   4       32.53       40.19     12.00 o 
   9   3   4      615.70      642.17     39.23 o 
  10   3   4       13.51       18.60     10.76 o 
  11   3   4      139.64      134.46     19.85 o 
  12   3   4       44.49       45.99     16.77 o 
 -13   4   4       49.08       64.47     20.52 o 
 -12   4   4      385.41      360.62     33.82 o 
 -11   4   4      466.99      461.97     34.22 o 
 -10   4   4      157.43      152.80     16.40 o 
  -9   4   4        1.90        6.29      6.94 o 
  -8   4   4     2591.14     2431.60     90.83 o 
  -7   4   4     1818.14     1642.15     80.57 o 
  -6   4   4     2552.80     2430.08    121.58 o 
  -5   4   4       16.23       30.42      6.07 o 
  -4   4   4     5382.89     5754.60    125.03 o 
  -3   4   4     5041.24     5318.32    107.38 o 
  -2   4   4      801.48      701.52     11.51 o 
  -1   4   4     1507.98     1533.05     19.98 o 
   0   4   4     1008.82      981.57     23.50 o 
   1   4   4      324.61      276.93      5.79 o 
   2   4   4     9031.34     9462.33    173.11 o 
   3   4   4     3678.37     4029.93     72.95 o 
   4   4   4      382.39      460.12     13.83 o 
   5   4   4      488.31      483.14     17.79 o 
   6   4   4      864.92      887.81     32.11 o 
   7   4   4     1256.60     1268.43     43.64 o 
   8   4   4        9.49       11.39     10.86 o 
   9   4   4        9.38       23.81      8.83 o 
  10   4   4       93.60      109.33     14.62 o 
  11   4   4      182.63      202.26     23.93 o 
  12   4   4       71.21       94.91     24.66 o 
 -13   5   4       40.98       28.86     18.45 o 
 -12   5   4       88.10       94.78     18.89 o 
 -11   5   4      187.49      172.38     21.51 o 
 -10   5   4      542.70      493.31     31.77 o 
  -9   5   4       46.59       70.89     14.87 o 
  -8   5   4     2405.87     2330.01     71.03 o 
  -7   5   4      740.28      753.80     26.42 o 
  -6   5   4     4384.41     4473.33    138.63 o 
  -5   5   4     2126.97     2171.85     53.82 o 
  -4   5   4     1891.89     1880.64     52.64 o 
  -3   5   4       60.71       69.39      4.84 o 
  -2   5   4      130.15      129.95      5.58 o 
  -1   5   4      665.00      727.78     11.31 o 
   0   5   4     2771.49     2748.34     44.26 o 
   1   5   4        7.84        8.76      4.68 o 
   2   5   4        2.40       12.22      5.48 o 
   3   5   4      196.56      179.19      6.58 o 
   4   5   4     1989.59     1959.49     40.07 o 
   5   5   4      325.93      315.93     14.17 o 
   6   5   4      804.95      810.74     30.89 o 
   7   5   4      293.11      312.18     19.26 o 
   8   5   4      657.53      741.13     34.53 o 
   9   5   4        4.15       -0.18      8.81 o 
  10   5   4      292.45      326.63     24.62 o 
  11   5   4       14.72       16.78     12.94 o 
 -13   6   4      109.06      123.25     29.09 o 
 -12   6   4       49.66       36.78     16.67 o 
 -11   6   4      758.33      717.17     46.90 o 
 -10   6   4       64.29       59.85     13.47 o 
  -9   6   4      293.95      271.15     30.11 o 
  -8   6   4      555.31      500.44     21.19 o 
  -7   6   4      673.52      685.75     25.22 o 
  -6   6   4       33.92       43.35      8.69 o 
  -5   6   4        9.92       18.58      8.18 o 
  -4   6   4       29.42       66.05      8.49 o 
  -3   6   4     2485.89     2406.66     54.31 o 
  -2   6   4       11.40       20.18      2.80 o 
  -1   6   4     1954.21     2019.32     33.98 o 
   0   6   4      463.29      465.36     11.13 o 
   1   6   4     3521.92     3687.47     66.36 o 
   2   6   4      192.67      215.18      7.30 o 
   3   6   4      855.59      796.34     19.18 o 
   4   6   4       36.59       37.69      3.36 o 
   5   6   4      560.40      594.64     21.07 o 
   6   6   4       10.71       16.43      6.84 o 
   7   6   4      659.54      711.45     33.91 o 
   8   6   4       45.90       55.84     11.21 o 
   9   6   4        6.81        7.68     10.21 o 
  10   6   4        0.54       31.18     16.37 o 
  11   6   4      132.70      149.08     23.10 o 
 -12   7   4       73.79       95.13     24.01 o 
 -11   7   4       37.48       16.72     15.07 o 
 -10   7   4      232.57      252.24     24.12 o 
  -9   7   4      190.86      174.44     18.43 o 
  -8   7   4     1216.57     1266.12     57.40 o 
  -7   7   4      203.95      187.14     13.36 o 
  -6   7   4     1123.07     1189.84     47.77 o 
  -5   7   4        2.59       15.54      6.40 o 
  -4   7   4     1514.10     1599.79     43.44 o 
  -3   7   4       58.74       53.03      6.05 o 
  -2   7   4       58.29       68.65      6.49 o 
  -1   7   4       14.92       10.29      6.20 o 
   0   7   4     1778.46     1765.16     34.01 o 
   1   7   4        7.66       17.60      4.91 o 
   2   7   4        6.73       26.28      5.19 o 
   3   7   4        1.85        7.09      3.96 o 
   4   7   4     1948.51     1950.44     44.15 o 
   5   7   4       23.87       29.70     10.13 o 
   6   7   4       37.83       43.88      8.52 o 
   7   7   4      105.64      105.03     12.24 o 
   8   7   4      281.47      306.24     22.31 o 
   9   7   4       48.49       63.97     23.01 o 
  10   7   4       27.84       34.57     11.42 o 
  11   7   4        0.34       18.45     51.01 o 
 -12   8   4        0.12       22.71     18.13 o 
 -11   8   4      256.74      283.37     35.95 o 
 -10   8   4      175.98      170.98     21.56 o 
  -9   8   4       34.85       51.52     13.02 o 
  -8   8   4       83.46       83.96     15.21 o 
  -7   8   4      905.44      877.84     35.01 o 
  -6   8   4       25.73       35.43     14.03 o 
  -5   8   4       20.19       34.14      6.74 o 
  -4   8   4        2.13       11.20      7.41 o 
  -3   8   4     1476.93     1470.14     40.09 o 
  -2   8   4      128.79      118.96     11.76 o 
  -1   8   4      819.03      783.79     18.40 o 
   0   8   4      279.42      308.13     15.75 o 
   1   8   4     2911.91     2895.43     64.25 o 
   2   8   4      296.48      304.43     11.26 o 
   3   8   4       26.74       35.51      5.05 o 
   4   8   4       85.34       77.71      6.42 o 
   5   8   4       87.96       79.53     10.92 o 
   6   8   4       47.13       47.86     10.04 o 
   7   8   4      211.95      235.27     18.04 o 
   8   8   4      122.11      130.32     14.44 o 
   9   8   4        6.36        8.40     10.54 o 
  10   8   4       28.87       37.30     39.54 o 
 -11   9   4       61.77       87.29     33.00 o 
 -10   9   4      119.02      107.58     28.02 o 
  -9   9   4      136.75      133.99     19.63 o 
  -8   9   4       99.39      129.02     17.97 o 
  -7   9   4        3.43       21.00     11.42 o 
  -6   9   4      219.85      186.64     17.46 o 
  -5   9   4       96.05       99.39     10.55 o 
  -4   9   4      507.81      518.37     20.49 o 
  -3   9   4      186.10      160.41     10.25 o 
  -2   9   4       64.80       72.99      8.81 o 
  -1   9   4        3.66       12.99      4.22 o 
   0   9   4      970.61      958.99     24.29 o 
   1   9   4     1558.24     1497.22     43.00 o 
   2   9   4      180.46      160.37     11.44 o 
   3   9   4      968.95      934.41     27.39 o 
   4   9   4     1975.12     1901.43     59.48 o 
   5   9   4       68.41       67.26     13.04 o 
   6   9   4        1.92        7.16     10.00 o 
   7   9   4        8.98       12.89      8.73 o 
   8   9   4      152.80      159.06     17.37 o 
   9   9   4        5.81        2.33     12.70 o 
  10   9   4       41.40       36.16     24.20 o 
 -11  10   4       44.93       64.10     19.79 o 
 -10  10   4       69.02       71.14     17.69 o 
  -9  10   4       83.92       82.52     18.15 o 
  -8  10   4       61.85       62.08     13.91 o 
  -7  10   4      169.54      178.52     18.01 o 
  -6  10   4        6.45       11.66      8.77 o 
  -5  10   4       54.11       71.29      9.02 o 
  -4  10   4        6.19        4.00      7.70 o 
  -3  10   4      404.44      391.24     18.02 o 
  -2  10   4     1503.26     1488.11     46.44 o 
  -1  10   4       16.33       26.19      5.23 o 
   0  10   4      451.20      458.65     16.42 o 
   1  10   4      695.42      685.87     22.21 o 
   2  10   4        7.63        5.81      5.07 o 
   3  10   4       36.48       36.60      8.30 o 
   4  10   4      228.59      213.56     16.39 o 
   5  10   4       18.29       62.61     13.26 o 
   6  10   4        4.91       18.81      8.60 o 
   7  10   4       36.66       50.84     13.12 o 
   8  10   4       74.82       64.66     18.94 o 
   9  10   4       12.37       26.26     16.19 o 
 -10  11   4      103.12      155.79     23.66 o 
  -9  11   4      224.25      204.80     25.62 o 
  -8  11   4      146.49      124.46     17.37 o 
  -7  11   4       23.97       -0.13      8.54 o 
  -6  11   4      376.52      331.99     23.94 o 
  -5  11   4      196.31      195.08     15.02 o 
  -4  11   4       35.68       42.75      9.54 o 
  -3  11   4       47.92       50.76      9.15 o 
  -2  11   4      287.40      264.14     21.36 o 
  -1  11   4      131.58      117.78      9.44 o 
   0  11   4       48.18       69.59      7.68 o 
   1  11   4      289.76      317.75     18.70 o 
   2  11   4       19.95       34.64      8.41 o 
   3  11   4      135.86      127.86     12.66 o 
   4  11   4      121.73      118.34     17.27 o 
   5  11   4      234.11      205.98     20.00 o 
   6  11   4        8.39       13.77     10.25 o 
   7  11   4       14.02       -8.75     19.69 o 
   8  11   4       63.67       90.97     23.01 o 
  -9  12   4        5.67       -5.99     14.99 o 
  -8  12   4       64.36       42.89     17.52 o 
  -7  12   4       40.08       48.04     13.87 o 
  -6  12   4       23.73       38.69     12.28 o 
  -5  12   4       32.79       39.31     13.92 o 
  -4  12   4       36.32       43.63      9.48 o 
  -3  12   4       13.67        4.18      7.21 o 
  -2  12   4      169.24      142.62     17.32 o 
  -1  12   4        0.28       14.89      9.21 o 
   0  12   4        0.80        3.54     11.98 o 
   1  12   4      103.48      109.95     12.05 o 
   2  12   4      286.61      290.40     20.00 o 
   3  12   4        0.71       -1.02      7.18 o 
   4  12   4      154.63      153.98     18.78 o 
   5  12   4       64.73       77.46     15.51 o 
   6  12   4        5.86        3.03     12.90 o 
   7  12   4       22.11       36.39     19.91 o 
  -7  13   4        6.90       -4.77     17.89 o 
  -6  13   4        2.63       15.99     30.87 o 
  -5  13   4       75.05       79.51     15.49 o 
  -4  13   4        1.37       -4.28     10.46 o 
  -3  13   4        6.66       15.83     11.43 o 
  -2  13   4       14.69        3.60     10.11 o 
  -1  13   4      115.00      124.52     17.85 o 
   0  13   4       47.36       60.81     13.34 o 
   1  13   4       24.09       20.74     11.44 o 
   2  13   4       52.90       41.87     12.77 o 
   3  13   4        5.79       20.87     11.83 o 
   4  13   4      139.37      125.83     23.29 o 
   5  13   4       63.00       84.56     22.88 o 
   6  13   4        8.70       -9.73     25.29 o 
  -6  14   4       25.04       32.58     19.61 o 
  -5  14   4       25.14        5.30     14.51 o 
  -4  14   4       62.74       41.02     14.95 o 
  -3  14   4        1.99        3.37     10.32 o 
  -2  14   4       81.19      100.66     17.92 o 
  -1  14   4        9.00       34.17     24.16 o 
   0  14   4       54.39       86.31     16.51 o 
   1  14   4        4.43      -10.06     11.33 o 
   2  14   4       70.77       44.18     21.20 o 
   3  14   4        3.02        1.20     20.23 o 
   4  14   4        0.32        1.71     24.15 o 
  -3  15   4        7.51        1.52     11.18 o 
  -2  15   4       10.48       16.81     14.28 o 
  -1  15   4       69.99       62.36     15.80 o 
   0  15   4        1.06      -12.10     14.11 o 
   1  15   4       35.31        5.58     16.61 o 
   2  15   4        8.69      -22.85     22.86 o 
 -13   0   5      419.19      421.12     43.44 o 
 -11   0   5      762.47      756.25     38.71 o 
  -9   0   5     3149.45     3301.31    128.23 o 
  -7   0   5     1128.03     1039.10     45.20 o 
  -5   0   5      917.91      998.56     30.53 o 
  -3   0   5     4193.34     4064.27     95.65 o 
  -1   0   5      248.60      219.14      9.41 o 
   1   0   5     2667.22     2691.16     96.53 o 
   3   0   5     1400.96     1443.74     37.24 o 
   5   0   5     2185.31     2170.59     64.07 o 
   7   0   5      596.44      590.36     24.61 o 
   9   0   5      421.56      357.53     39.76 o 
  11   0   5       50.52       88.21     59.55 o 
 -14   1   5      269.00      272.10     48.90 o 
 -13   1   5       13.48       -5.76     13.49 o 
 -12   1   5       57.08       66.09     12.54 o 
 -11   1   5      128.46      144.40     15.57 o 
 -10   1   5      637.26      652.24     27.91 o 
  -9   1   5       22.54       42.41      9.75 o 
  -8   1   5      113.58      104.45      8.40 o 
  -7   1   5        8.54       12.65      4.88 o 
  -6   1   5     1763.74     1640.04     36.07 o 
  -5   1   5      279.56      284.83      8.75 o 
  -4   1   5     1009.19      941.71     22.43 o 
  -3   1   5       14.58       28.07      3.24 o 
  -2   1   5     2979.46     3036.56     51.15 o 
  -1   1   5      110.98      108.64      5.79 o 
   0   1   5     2745.47     2810.27     39.70 o 
   1   1   5      436.75      420.60      8.08 o 
   2   1   5      831.43      847.79     16.83 o 
   3   1   5        3.13       13.72      3.62 o 
   4   1   5     1112.36      940.71     19.67 o 
   5   1   5       90.42       73.89      4.68 o 
   6   1   5        3.80       -2.42      4.12 o 
   7   1   5        6.76        9.41      5.86 o 
   8   1   5     1329.93     1365.76     48.66 o 
   9   1   5       98.32      104.04     15.41 o 
  10   1   5        2.52       16.42     14.48 o 
  11   1   5       24.22       34.88     14.33 o 
  12   1   5       22.98       16.08     17.51 o 
 -14   2   5        1.50       21.52     16.62 o 
 -13   2   5      399.12      388.56     41.81 o 
 -12   2   5      165.70      155.95     14.87 o 
 -11   2   5      314.09      310.46     19.34 o 
 -10   2   5        9.17       18.07      6.14 o 
  -9   2   5     1661.52     1692.65     54.09 o 
  -8   2   5     1417.89     1399.38     36.28 o 
  -7   2   5     1535.09     1504.38     37.40 o 
  -6   2   5       20.09       31.10      5.98 o 
  -5   2   5     2517.38     2559.13     48.30 o 
  -4   2   5     1023.04     1050.12     19.53 o 
  -3   2   5     3608.57     3659.17    105.80 o 
  -2   2   5       24.67       53.68      5.47 o 
  -1   2   5      427.12      482.06      9.84 o 
   0   2   5      836.88      931.44     25.34 o 
   1   2   5     6359.78     6664.66    138.65 o 
   2   2   5     2180.15     2216.40     36.89 o 
   3   2   5      697.11      837.21     19.23 o 
   4   2   5      542.71      543.46     12.15 o 
   5   2   5     1758.64     1664.89     38.43 o 
   6   2   5      595.11      554.40     19.12 o 
   7   2   5       53.65       59.65      7.82 o 
   8   2   5      383.31      367.52     20.68 o 
   9   2   5      221.84      210.83     21.91 o 
  10   2   5        1.38       -6.13     10.94 o 
  11   2   5       12.79       43.24     16.02 o 
  12   2   5       19.13       30.32     16.70 o 
 -14   3   5      109.53      139.51     29.25 o 
 -13   3   5       36.14       68.04     25.78 o 
 -12   3   5       11.30       33.47     13.10 o 
 -11   3   5      294.22      299.99     24.73 o 
 -10   3   5      255.44      279.57     14.37 o 
  -9   3   5      138.69      133.52      8.76 o 
  -8   3   5      751.23      699.22     23.09 o 
  -7   3   5      163.05      188.63      8.05 o 
  -6   3   5     4601.64     4582.90     92.67 o 
  -5   3   5      252.42      210.89      9.65 o 
  -4   3   5      338.90      312.49      6.60 o 
  -3   3   5        9.95       18.26      2.71 o 
  -2   3   5     3291.59     3389.05     61.60 o 
  -1   3   5      351.55      330.44      9.41 o 
   0   3   5       59.13       64.89      8.72 o 
   1   3   5     1597.14     1645.57     25.84 o 
   2   3   5       48.83       33.79      3.40 o 
   3   3   5      544.05      529.20     12.03 o 
   4   3   5      812.89      759.16     21.04 o 
   5   3   5      257.38      238.01     12.00 o 
   6   3   5       11.06       10.21      6.30 o 
   7   3   5      769.78      778.00     29.78 o 
   8   3   5      215.79      255.57     17.14 o 
   9   3   5       65.61       56.23     10.79 o 
  10   3   5       77.54       83.99     15.96 o 
  11   3   5       68.71       56.66     15.60 o 
  12   3   5       28.22       46.86     31.20 o 
 -13   4   5      192.70      202.53     33.56 o 
 -12   4   5      388.57      383.92     33.71 o 
 -11   4   5      101.40      122.62     18.00 o 
 -10   4   5      145.75      126.53     16.74 o 
  -9   4   5      579.80      590.37     27.24 o 
  -8   4   5      226.64      224.71     15.54 o 
  -7   4   5      116.37       96.26     10.08 o 
  -6   4   5     1199.36     1196.21     33.28 o 
  -5   4   5       70.14       58.54      6.03 o 
  -4   4   5     1417.38     1383.74     48.78 o 
  -3   4   5     3000.53     2920.51     66.83 o 
  -2   4   5     1709.83     1567.92     22.33 o 
  -1   4   5     1332.14     1418.73     27.54 o 
   0   4   5     8500.67     8879.78    221.65 o 
   1   4   5     5141.06     5182.39     91.80 o 
   2   4   5      135.75       85.48      4.31 o 
   3   4   5      128.62      155.89      6.54 o 
   4   4   5      239.54      233.44      7.77 o 
   5   4   5      224.26      224.72     12.89 o 
   6   4   5      501.57      510.48     22.98 o 
   7   4   5      863.62      886.66     34.63 o 
   8   4   5       27.71       17.29      9.48 o 
   9   4   5       39.68       63.16     11.44 o 
  10   4   5      165.13      193.14     21.67 o 
  11   4   5      128.31      136.48     21.76 o 
 -13   5   5       94.94      106.05     25.95 o 
 -12   5   5        0.73       20.26     12.79 o 
 -11   5   5      286.04      275.54     26.81 o 
 -10   5   5      285.71      320.40     25.87 o 
  -9   5   5     2193.89     2140.00     71.85 o 
  -8   5   5       45.17       56.03      8.19 o 
  -7   5   5      746.00      696.27     30.39 o 
  -6   5   5     1328.31     1307.38     39.50 o 
  -5   5   5     5878.54     6188.77    222.19 o 
  -4   5   5      349.22      307.30     11.36 o 
  -3   5   5     1115.70     1168.00     26.41 o 
  -2   5   5      432.44      366.14     10.49 o 
  -1   5   5     5984.22     5794.32    120.60 o 
   0   5   5      243.98      229.21     10.95 o 
   1   5   5      182.94      181.26      5.03 o 
   2   5   5       26.73       30.44      4.27 o 
   3   5   5      298.23      276.55     14.84 o 
   4   5   5      452.48      434.12     23.36 o 
   5   5   5      314.01      294.41     17.30 o 
   6   5   5        7.22       -1.40      8.05 o 
   7   5   5      608.45      628.51     27.56 o 
   8   5   5      102.81      155.64     14.98 o 
   9   5   5      127.75      142.22     15.84 o 
  10   5   5       17.95       -5.01     10.57 o 
  11   5   5       26.05       16.68     17.52 o 
 -13   6   5       50.21       67.33     20.05 o 
 -12   6   5      491.84      485.17     40.88 o 
 -11   6   5        2.86       11.60     10.95 o 
 -10   6   5        4.10        0.66     14.67 o 
  -9   6   5       14.77       50.07     13.53 o 
  -8   6   5     1244.08     1268.19     45.11 o 
  -7   6   5        1.29        1.30      8.92 o 
  -6   6   5      333.50      342.50     26.23 o 
  -5   6   5     1076.01     1122.72     32.60 o 
  -4   6   5     1625.45     1671.48     43.44 o 
  -3   6   5        9.16       11.06      3.56 o 
  -2   6   5     1231.20     1106.75     18.68 o 
  -1   6   5       81.01       70.76      5.09 o 
   0   6   5     1367.00     1286.90     35.27 o 
   1   6   5       83.12       78.97      3.54 o 
   2   6   5     3431.03     3419.03     70.60 o 
   3   6   5      100.68      103.97      7.24 o 
   4   6   5      474.37      450.58     21.58 o 
   5   6   5      144.22      157.66     13.61 o 
   6   6   5      804.97      838.70     33.15 o 
   7   6   5      165.16      199.63     17.04 o 
   8   6   5       22.42       16.36      9.40 o 
   9   6   5       16.87       39.52     12.91 o 
  10   6   5       60.61       54.37     11.30 o 
  11   6   5       80.64      106.30     25.08 o 
 -12   7   5        5.56       23.22     14.44 o 
 -11   7   5      631.56      555.55     39.95 o 
 -10   7   5      119.87      123.57     18.33 o 
  -9   7   5      131.60      171.85     19.30 o 
  -8   7   5      138.75      120.63     11.79 o 
  -7   7   5      101.08      100.78     12.53 o 
  -6   7   5      131.75      139.53     17.97 o 
  -5   7   5     2522.31     2549.30     74.21 o 
  -4   7   5        0.23       -2.89      4.41 o 
  -3   7   5      144.90      128.86      7.37 o 
  -2   7   5      400.16      409.98      9.48 o 
  -1   7   5     2855.39     2732.72     49.20 o 
   0   7   5      138.39      139.77     13.08 o 
   1   7   5       46.04       35.43      5.08 o 
   2   7   5       58.62       57.22      4.46 o 
   3   7   5     1267.30     1302.35     33.03 o 
   4   7   5        4.68       10.31      4.46 o 
   5   7   5      276.09      297.64     20.04 o 
   6   7   5       41.95       85.24     13.66 o 
   7   7   5      686.09      709.28     33.64 o 
   8   7   5        2.14       10.29      9.91 o 
   9   7   5      207.72      237.52     21.80 o 
  10   7   5       61.16       83.15     15.05 o 
 -12   8   5      126.19      155.96     24.97 o 
 -11   8   5       73.76       69.22     18.18 o 
 -10   8   5      110.42      107.15     18.77 o 
  -9   8   5      104.33       79.86     16.30 o 
  -8   8   5     1573.87     1515.90     57.95 o 
  -7   8   5       76.36       88.37     13.27 o 
  -6   8   5       76.04      105.69     10.42 o 
  -5   8   5      167.17      159.01     10.91 o 
  -4   8   5     1209.95     1181.86     36.62 o 
  -3   8   5      140.88      137.86      8.91 o 
  -2   8   5      653.42      601.63     21.63 o 
  -1   8   5      730.96      682.64     22.53 o 
   0   8   5      335.40      344.24     11.10 o 
   1   8   5       69.59       71.30      5.32 o 
   2   8   5     1337.40     1243.16     50.00 o 
   3   8   5      132.10      136.51      8.31 o 
   4   8   5       33.54       46.01      9.81 o 
   5   8   5        7.21       17.99      7.56 o 
   6   8   5      894.59      869.91     45.71 o 
   7   8   5       24.90       26.96     10.50 o 
   8   8   5        1.27       16.85      8.97 o 
   9   8   5       95.59       97.44     20.67 o 
  10   8   5       50.84        0.52     13.23 o 
 -11   9   5      603.85      565.50     47.39 o 
 -10   9   5      106.21      118.84     20.87 o 
  -9   9   5      156.01      156.87     20.51 o 
  -8   9   5       41.06       40.86     12.69 o 
  -7   9   5      375.31      378.16     24.91 o 
  -6   9   5       83.95       75.73     10.39 o 
  -5   9   5     1243.69     1220.29     42.22 o 
  -4   9   5      244.83      254.90     13.97 o 
  -3   9   5       22.56       38.47      8.96 o 
  -2   9   5      577.73      482.80     20.53 o 
  -1   9   5     2240.96     2057.66     60.51 o 
   0   9   5      373.23      367.94     16.60 o 
   1   9   5       68.52       70.75      8.27 o 
   2   9   5      384.09      374.07     18.31 o 
   3   9   5      561.22      551.32     24.05 o 
   4   9   5        1.51       14.17      9.32 o 
   5   9   5      277.83      248.19     16.87 o 
   6   9   5       32.11       27.32     10.26 o 
   7   9   5      350.96      367.21     28.70 o 
   8   9   5      116.72      133.83     19.09 o 
   9   9   5       25.29       39.61     34.61 o 
 -10  10   5        5.77        6.00     13.23 o 
  -9  10   5       33.31       38.27     13.41 o 
  -8  10   5      386.78      386.50     29.22 o 
  -7  10   5      400.51      379.03     27.79 o 
  -6  10   5       25.60       47.33     14.24 o 
  -5  10   5        8.19       13.01      8.14 o 
  -4  10   5      368.19      341.27     35.15 o 
  -3  10   5       41.66       50.88      7.63 o 
  -2  10   5      622.25      547.91     20.07 o 
  -1  10   5       39.06       45.78     10.75 o 
   0  10   5        4.39       13.49      8.60 o 
   1  10   5        3.87       17.72     10.14 o 
   2  10   5     1348.50     1325.97     65.74 o 
   3  10   5     1471.48     1401.22     48.82 o 
   4  10   5      217.94      243.75     20.83 o 
   5  10   5      260.12      227.79     20.67 o 
   6  10   5      220.41      219.82     20.09 o 
   7  10   5        0.57       17.07     14.01 o 
   8  10   5        7.43       -6.80     13.98 o 
 -10  11   5      143.83      192.21     30.34 o 
  -9  11   5       39.14       52.58     18.23 o 
  -8  11   5       38.66       40.27     15.15 o 
  -7  11   5       32.84       31.39     12.30 o 
  -6  11   5      157.35      129.29     14.54 o 
  -5  11   5      606.43      571.44     32.34 o 
  -4  11   5      264.84      246.09     27.55 o 
  -3  11   5       40.39       47.83     12.16 o 
  -2  11   5      861.20      818.19     45.47 o 
  -1  11   5      682.98      649.18     34.91 o 
   0  11   5       93.16       98.70     10.97 o 
   1  11   5      354.28      351.41     19.90 o 
   2  11   5       18.98       18.88      7.76 o 
   3  11   5       71.15       54.78     13.29 o 
   4  11   5      228.92      287.24     24.89 o 
   5  11   5       62.97       73.62     15.54 o 
   6  11   5       20.26       27.21     13.39 o 
   7  11   5       17.48       -2.75     12.66 o 
   8  11   5       81.75      100.70     24.22 o 
  -9  12   5       97.61      103.02     24.12 o 
  -8  12   5      130.16      109.51     26.62 o 
  -7  12   5       89.01      104.25     22.68 o 
  -6  12   5        7.24       12.64     17.45 o 
  -5  12   5       13.25       23.77     15.99 o 
  -4  12   5      197.23      199.78     21.57 o 
  -3  12   5      301.04      284.97     23.42 o 
  -2  12   5       19.45       21.70     10.53 o 
  -1  12   5        5.13       17.35      9.57 o 
   0  12   5        3.15       -4.78      9.37 o 
   1  12   5      361.41      297.21     28.67 o 
   2  12   5       66.27       72.64     11.18 o 
   3  12   5       14.03       22.37     18.38 o 
   4  12   5       59.36       58.25     14.89 o 
   5  12   5       49.43       52.41     14.35 o 
   6  12   5       26.26       16.68     19.52 o 
   7  12   5        6.76       31.24     34.41 o 
  -7  13   5        6.28       11.30     18.37 o 
  -6  13   5      101.32      106.54     22.18 o 
  -5  13   5       22.60       40.89     14.81 o 
  -4  13   5      204.65      202.00     22.20 o 
  -3  13   5        6.44        4.32     10.68 o 
  -2  13   5      472.82      490.96     34.98 o 
  -1  13   5       37.95       34.51     12.84 o 
   0  13   5        9.20       15.18     10.59 o 
   1  13   5        2.92       15.37     10.61 o 
   2  13   5        2.25        9.86     20.31 o 
   3  13   5      116.77       96.67     15.83 o 
   4  13   5      180.91      189.79     21.69 o 
   5  13   5        0.69        0.91     13.34 o 
  -6  14   5       22.40       74.65     24.04 o 
  -5  14   5        3.17      -11.51     16.28 o 
  -4  14   5       52.81       54.31     16.58 o 
  -3  14   5      212.54      193.09     28.40 o 
  -2  14   5        4.50       14.93     12.44 o 
  -1  14   5        0.02       10.97     17.19 o 
   0  14   5        2.46       12.76     12.10 o 
   1  14   5       72.21      100.61     20.33 o 
   2  14   5        3.07       13.97     15.80 o 
   3  14   5       24.01        7.91     26.45 o 
   4  14   5        5.86      -11.17     17.84 o 
  -2  15   5       53.52       45.67     16.40 o 
  -1  15   5        0.04        0.33     10.60 o 
   0  15   5       23.97        5.16     14.47 o 
 -14   0   6      189.66      181.99     55.69 o 
 -12   0   6      672.38      575.25     36.65 o 
 -10   0   6       59.05       76.32     12.46 o 
  -8   0   6     3031.03     2904.97    105.14 o 
  -6   0   6       16.39       25.47      6.53 o 
  -4   0   6     5528.46     5293.83    147.08 o 
  -2   0   6     2357.49     2613.11     62.21 o 
   0   0   6     3301.24     3223.85    121.92 o 
   2   0   6      886.92      881.33     24.90 o 
   4   0   6      157.44      157.98     10.81 o 
   6   0   6     1148.98     1160.22     42.10 o 
   8   0   6       26.12       32.59     14.25 o 
  10   0   6      258.95      267.94     36.77 o 
 -14   1   6       14.38        2.69     18.05 o 
 -13   1   6       84.16       75.63     19.56 o 
 -12   1   6       18.41        1.71      7.92 o 
 -11   1   6     1613.67     1574.25     52.19 o 
 -10   1   6       12.03        7.45      6.01 o 
  -9   1   6     1158.14     1056.27     32.70 o 
  -8   1   6      318.34      319.76     16.29 o 
  -7   1   6     3657.94     3769.41     91.54 o 
  -6   1   6      753.91      799.20     21.41 o 
  -5   1   6     2781.11     2769.19     65.79 o 
  -4   1   6      156.65      165.58      7.36 o 
  -3   1   6     2793.72     3055.56     79.90 o 
  -2   1   6      198.47      185.80      6.21 o 
  -1   1   6     8376.53     8555.88    195.53 o 
   0   1   6      108.03      132.23      5.68 o 
   1   1   6      434.35      429.54     10.34 o 
   2   1   6       52.67       45.48      4.07 o 
   3   1   6     4801.08     4948.90     94.08 o 
   4   1   6      386.27      420.24     11.95 o 
   5   1   6       20.42       31.27      4.32 o 
   6   1   6        1.47        7.73      6.19 o 
   7   1   6      912.08      846.16     29.25 o 
   8   1   6       33.61       32.76     11.05 o 
   9   1   6      313.13      309.59     24.57 o 
  10   1   6        2.21       47.20     26.18 o 
  11   1   6      318.32      313.80     32.61 o 
 -14   2   6      161.55      140.49     26.29 o 
 -13   2   6       80.32      127.08     23.87 o 
 -12   2   6      282.12      284.90     26.49 o 
 -11   2   6      316.53      240.47     23.08 o 
 -10   2   6      124.47      158.70     10.71 o 
  -9   2   6      717.44      738.48     25.32 o 
  -8   2   6     1942.17     1927.37     52.43 o 
  -7   2   6       62.85       58.16      5.67 o 
  -6   2   6       95.60      105.27      7.30 o 
  -5   2   6      848.06      849.69     19.58 o 
  -4   2   6     4676.10     4861.59    100.55 o 
  -3   2   6      628.62      681.48     13.38 o 
  -2   2   6      304.20      303.44      7.05 o 
  -1   2   6     1013.92     1099.67     21.98 o 
   0   2   6     1023.02      968.27     24.12 o 
   1   2   6      232.89      332.88      7.65 o 
   2   2   6     4661.29     4821.79     87.58 o 
   3   2   6      133.94      147.95      6.79 o 
   4   2   6     1382.03     1418.86     29.47 o 
   5   2   6      267.87      246.68      8.33 o 
   6   2   6     1518.14     1469.74     45.96 o 
   7   2   6      240.45      199.26     12.63 o 
   8   2   6      650.35      567.36     26.27 o 
   9   2   6      140.88      151.49     17.93 o 
  10   2   6       84.29       80.67     17.60 o 
  11   2   6       18.08       33.43     15.17 o 
 -13   3   6        6.03        2.98     13.31 o 
 -12   3   6      167.06      160.37     21.14 o 
 -11   3   6     1048.16     1024.51     57.39 o 
 -10   3   6      930.90      910.88     44.94 o 
  -9   3   6       32.85       83.00     13.04 o 
  -8   3   6      434.20      410.71     15.83 o 
  -7   3   6       87.03       84.12      8.17 o 
  -6   3   6     4547.26     4491.62     96.18 o 
  -5   3   6     2645.66     2620.78     50.30 o 
  -4   3   6      318.34      375.23     14.56 o 
  -3   3   6      216.39      205.79      5.65 o 
  -2   3   6     1132.33     1145.63     35.62 o 
  -1   3   6    14134.53    13293.61    717.26 o 
   0   3   6     2220.37     2449.26     51.83 o 
   1   3   6     2898.67     3202.57     54.88 o 
   2   3   6     4797.98     5231.29     99.98 o 
   3   3   6      851.33      820.69     18.36 o 
   4   3   6      403.14      380.25     11.78 o 
   5   3   6       39.46       44.44      5.48 o 
   6   3   6      215.23      222.32     14.51 o 
   7   3   6      386.60      384.06     18.92 o 
   8   3   6       12.39       26.59     16.60 o 
   9   3   6      358.59      347.47     23.03 o 
  10   3   6        0.45        8.79     11.30 o 
  11   3   6      171.27      146.13     21.23 o 
 -13   4   6      203.08      195.28     23.99 o 
 -12   4   6      173.53      158.87     21.38 o 
 -11   4   6      105.83      111.65     16.56 o 
 -10   4   6       70.95       76.69     10.98 o 
  -9   4   6      212.30      250.67     19.63 o 
  -8   4   6      691.19      698.04     27.61 o 
  -7   4   6     1031.14     1029.17     34.70 o 
  -6   4   6        1.95       -1.09      5.48 o 
  -5   4   6     1510.77     1593.50     49.30 o 
  -4   4   6     1543.70     1622.07     40.49 o 
  -3   4   6     1161.86     1132.51     31.15 o 
  -2   4   6       88.04       86.96      4.88 o 
  -1   4   6        7.47       11.89      3.65 o 
   0   4   6      308.50      286.65      9.78 o 
   1   4   6     2783.21     2442.54     83.73 o 
   2   4   6      562.25      534.00     13.52 o 
   3   4   6      101.21      107.10      6.53 o 
   4   4   6      658.86      672.06     21.53 o 
   5   4   6     1236.42     1200.84     42.52 o 
   6   4   6       62.70       76.19      9.43 o 
   7   4   6      109.79      118.27     12.57 o 
   8   4   6      507.04      512.12     27.56 o 
   9   4   6      276.93      285.64     21.43 o 
  10   4   6       10.32       16.08     12.45 o 
  11   4   6       33.76       29.74     15.26 o 
 -13   5   6        0.60        0.87     11.07 o 
 -12   5   6      198.89      219.54     25.75 o 
 -11   5   6      414.48      427.14     33.20 o 
 -10   5   6      367.29      388.15     27.96 o 
  -9   5   6        5.73       71.88     19.88 o 
  -8   5   6       66.23      110.94     23.86 o 
  -7   5   6      269.30      266.60     14.37 o 
  -6   5   6     1753.12     1725.08     52.26 o 
  -5   5   6        8.26        2.01      4.60 o 
  -4   5   6     1175.42     1203.66     31.87 o 
  -3   5   6       39.32       50.65      5.02 o 
  -2   5   6     4463.28     4183.70     76.60 o 
  -1   5   6     2223.96     2359.73     52.34 o 
   0   5   6      802.59      780.36     26.91 o 
   1   5   6        3.98       -3.50      4.90 o 
   2   5   6     2757.67     2586.19     49.82 o 
   3   5   6      141.24      137.07      6.75 o 
   4   5   6      213.13      198.36      8.31 o 
   5   5   6       21.69       56.79     22.20 o 
   6   5   6       71.90       82.93     10.74 o 
   7   5   6      126.70      129.26     12.98 o 
   8   5   6       27.98       40.52     10.44 o 
   9   5   6      111.60      127.84     15.91 o 
  10   5   6        0.64        6.47     12.09 o 
  11   5   6        2.62       21.35     16.08 o 
 -13   6   6      266.20      306.89     33.24 o 
 -12   6   6       31.81       36.47     15.52 o 
 -11   6   6      302.14      293.72     28.60 o 
 -10   6   6       29.58       35.99     13.59 o 
  -9   6   6     1182.80     1196.32     47.76 o 
  -8   6   6      173.65      191.21     17.06 o 
  -7   6   6      415.55      434.06     20.99 o 
  -6   6   6        1.10        7.16      7.52 o 
  -5   6   6     2128.10     2152.90     61.36 o 
  -4   6   6      262.38      272.01     11.59 o 
  -3   6   6      494.94      457.64     13.50 o 
  -2   6   6      575.55      579.50     34.42 o 
  -1   6   6        6.40       24.56      7.41 o 
   0   6   6      255.03      280.24     15.56 o 
   1   6   6     2204.23     2258.22     58.81 o 
   2   6   6        8.40       14.07      3.10 o 
   3   6   6       23.06       32.96      4.87 o 
   4   6   6        7.17       10.02      4.73 o 
   5   6   6     1566.28     1487.11     48.39 o 
   6   6   6       31.13       26.91     10.56 o 
   7   6   6        0.61        9.38      8.59 o 
   8   6   6      182.48      175.84     16.56 o 
   9   6   6      137.89      150.97     20.24 o 
  10   6   6       72.41       59.66     18.31 o 
 -12   7   6      300.19      237.29     32.48 o 
 -11   7   6      290.97      246.30     25.59 o 
 -10   7   6      168.67      221.55     22.15 o 
  -9   7   6      295.64      252.02     22.17 o 
  -8   7   6      150.29      171.28     17.64 o 
  -7   7   6       94.26      104.04     10.89 o 
  -6   7   6     1425.27     1398.45     46.58 o 
  -5   7   6       65.52       50.23      7.51 o 
  -4   7   6       27.77       33.18      5.73 o 
  -3   7   6       69.03       57.56     13.37 o 
  -2   7   6     1610.64     1576.08     77.75 o 
  -1   7   6      198.33      205.13     14.40 o 
   0   7   6      177.84      163.64      9.89 o 
   1   7   6        0.15        4.12      5.55 o 
   2   7   6     1452.94     1447.94     43.20 o 
   3   7   6      135.38      154.78      7.89 o 
   4   7   6      127.82      128.39     10.28 o 
   5   7   6       32.72       32.96      8.68 o 
   6   7   6      120.23      168.13     33.74 o 
   7   7   6       83.84      143.09     30.24 o 
   8   7   6      126.33      149.36     15.93 o 
   9   7   6        1.28       -1.75     10.37 o 
  10   7   6       17.77       -0.45     13.26 o 
 -12   8   6        8.50       18.28     14.84 o 
 -11   8   6       37.81       54.14     18.01 o 
 -10   8   6        0.07      -10.48     11.55 o 
  -9   8   6      735.20      720.52     46.31 o 
  -8   8   6       22.72       40.83     12.79 o 
  -7   8   6      363.35      325.27     18.73 o 
  -6   8   6        1.54        0.81      6.24 o 
  -5   8   6     1528.41     1537.18     49.51 o 
  -4   8   6       96.59      107.60      9.22 o 
  -3   8   6     1335.76     1215.43     34.58 o 
  -2   8   6     1164.48     1158.13     46.19 o 
  -1   8   6     2498.04     2332.93     64.68 o 
   0   8   6      462.34      444.92     17.95 o 
   1   8   6      309.50      307.86     15.72 o 
   2   8   6       52.61       55.55      8.88 o 
   3   8   6      188.83      165.40     11.82 o 
   4   8   6      200.56      189.26     16.64 o 
   5   8   6      249.49      265.99     19.30 o 
   6   8   6        2.51        1.80      8.39 o 
   7   8   6        7.11       12.95     10.70 o 
   8   8   6      156.93      155.07     19.56 o 
   9   8   6      155.57      158.49     21.61 o 
 -11   9   6        0.72      -10.13     13.12 o 
 -10   9   6      208.31      236.96     29.07 o 
  -9   9   6       67.64       35.61     12.86 o 
  -8   9   6       51.41       80.17     15.55 o 
  -7   9   6      279.14      253.30     21.41 o 
  -6   9   6      353.88      374.08     21.48 o 
  -5   9   6       65.36       75.55      9.69 o 
  -4   9   6      160.53      143.29     10.47 o 
  -3   9   6       60.64       80.57     11.72 o 
  -2   9   6       68.25       72.32     11.53 o 
  -1   9   6      301.35      258.15     12.90 o 
   0   9   6      219.26      213.14     13.23 o 
   1   9   6       25.91       69.69     15.31 o 
   2   9   6      100.44       89.55     13.28 o 
   3   9   6      374.54      363.47     18.82 o 
   4   9   6      125.03      136.81     15.31 o 
   5   9   6        0.01        8.81      8.50 o 
   6   9   6       89.22       68.28     13.80 o 
   7   9   6        2.77       -2.69      9.65 o 
   8   9   6       84.62      115.02     20.94 o 
   9   9   6        0.10       -9.69     15.58 o 
 -10  10   6        1.16       13.55     17.98 o 
  -9  10   6      231.44      234.59     25.69 o 
  -8  10   6      381.93      346.80     31.53 o 
  -7  10   6       43.58       50.19     11.15 o 
  -6  10   6       56.71       57.79     12.32 o 
  -5  10   6      440.07      406.34     46.57 o 
  -4  10   6      411.97      420.55     28.30 o 
  -3  10   6        5.60       -3.90      9.36 o 
  -2  10   6       61.99       79.92     15.24 o 
  -1  10   6        3.43       -4.44      7.92 o 
   0  10   6      129.94      134.52     11.98 o 
   1  10   6     1025.06     1016.56     40.91 o 
   2  10   6       15.64       16.83      7.98 o 
   3  10   6       56.11       53.82      9.89 o 
   4  10   6      118.71      141.98     23.87 o 
   5  10   6      210.91      221.30     23.07 o 
   6  10   6        4.49       14.38     12.93 o 
   7  10   6       33.05       12.82     16.61 o 
   8  10   6       12.15       20.82     16.86 o 
  -9  11   6       79.04      111.60     25.84 o 
  -8  11   6       28.26       59.58     19.01 o 
  -7  11   6      121.57      112.32     21.29 o 
  -6  11   6       26.36       25.74     14.01 o 
  -5  11   6      149.44      179.86     20.45 o 
  -4  11   6        0.45        2.56     12.58 o 
  -3  11   6       60.69       72.46     13.63 o 
  -2  11   6     1343.74     1328.58     80.56 o 
  -1  11   6       17.64       36.33     10.78 o 
   0  11   6      364.12      318.64     24.48 o 
   1  11   6       46.99       42.32     11.25 o 
   2  11   6       23.60       23.35      7.97 o 
   3  11   6       79.70       85.02     13.95 o 
   4  11   6       53.79       61.96     14.09 o 
   5  11   6        7.17       20.59     12.15 o 
   6  11   6       29.22       29.34     14.98 o 
   7  11   6        7.43      -15.83     16.62 o 
  -8  12   6       90.89      117.42     24.21 o 
  -7  12   6        0.52       15.03     14.62 o 
  -6  12   6       10.08      -11.19     11.66 o 
  -5  12   6       42.57       70.06     15.16 o 
  -4  12   6      211.59      222.88     25.20 o 
  -3  12   6        6.58       23.13     11.88 o 
  -2  12   6       33.22       49.32     12.57 o 
  -1  12   6       32.05       51.27     14.38 o 
   0  12   6      116.68      105.39     15.23 o 
   1  12   6      120.57      106.01     15.68 o 
   2  12   6      182.10      167.16     15.31 o 
   3  12   6        1.87        2.59     15.90 o 
   4  12   6      328.63      317.46     27.70 o 
   5  12   6       37.65       21.31     12.25 o 
   6  12   6       10.08        7.92     16.98 o 
  -7  13   6       88.19       91.69     19.71 o 
  -6  13   6        0.27       19.27     22.48 o 
  -5  13   6       11.82        0.72     10.78 o 
  -4  13   6       40.14       16.24     12.11 o 
  -3  13   6        3.28        2.69     10.20 o 
  -2  13   6        4.67       22.41     13.18 o 
  -1  13   6      176.78      185.29     21.25 o 
   0  13   6       19.15       17.96     10.57 o 
   1  13   6       45.47       70.84     17.51 o 
   2  13   6        1.00       31.15     15.41 o 
   3  13   6       96.98       86.63     20.08 o 
   4  13   6        0.08       -9.32     12.86 o 
   5  13   6       10.25        4.64     16.54 o 
  -5  14   6       21.57       63.88     25.74 o 
  -4  14   6      126.91      114.14     20.24 o 
  -3  14   6       26.46       22.23     13.21 o 
  -2  14   6       10.64       -3.19     10.16 o 
  -1  14   6       50.57       41.00     14.66 o 
   0  14   6       26.88       33.59     14.21 o 
   1  14   6        0.18      -10.69     14.74 o 
   2  14   6       39.76       25.38     16.00 o 
   3  14   6        0.02       -5.90     16.52 o 
 -13   0   7      135.30      143.75     48.67 o 
 -11   0   7       21.27       -7.34      9.86 o 
  -9   0   7     1302.24     1297.06     59.00 o 
  -7   0   7     1313.09     1322.87     50.44 o 
  -5   0   7     4858.74     4826.08    150.60 o 
  -3   0   7     3172.33     3260.31     89.77 o 
  -1   0   7    12816.50    12934.83    344.90 o 
   1   0   7     1447.90     1297.44     49.94 o 
   3   0   7     1341.08     1502.06     47.33 o 
   5   0   7      858.39      878.89     35.11 o 
   7   0   7      321.97      274.58     18.02 o 
   9   0   7      138.19      178.59     28.31 o 
  11   0   7        4.52      -20.58     23.03 o 
 -14   1   7       74.86       96.74     31.22 o 
 -13   1   7       26.76       34.99     14.81 o 
 -12   1   7     1317.32     1249.06     63.95 o 
 -11   1   7        7.59        5.33      7.61 o 
 -10   1   7      116.76      119.80     10.35 o 
  -9   1   7       36.13       54.54      8.42 o 
  -8   1   7     1021.92     1046.62     32.00 o 
  -7   1   7       24.10       34.64      5.97 o 
  -6   1   7     2260.84     2254.75     52.80 o 
  -5   1   7      171.53      193.18     10.48 o 
  -4   1   7     2425.56     2762.53     89.77 o 
  -3   1   7     1193.52     1343.79     40.79 o 
  -2   1   7     1216.73     1160.10     22.37 o 
  -1   1   7        2.38       12.65      4.87 o 
   0   1   7      290.97      304.03      7.46 o 
   1   1   7     1121.68     1081.67     21.27 o 
   2   1   7     2538.04     2508.79     56.21 o 
   3   1   7      585.23      568.26     14.37 o 
   4   1   7       11.44       24.12      5.36 o 
   5   1   7        2.88       10.31      7.02 o 
   6   1   7     1352.63     1302.28     33.96 o 
   7   1   7        2.91        4.99      9.22 o 
   8   1   7        6.14       43.56     11.69 o 
   9   1   7       11.49       29.74     12.23 o 
  10   1   7      129.63      145.10     23.00 o 
  11   1   7        4.60       28.33     14.75 o 
 -14   2   7        5.31      -12.65     23.52 o 
 -13   2   7      540.99      601.09     55.93 o 
 -12   2   7       60.08       69.71     16.73 o 
 -11   2   7      128.37      123.37     14.86 o 
 -10   2   7       95.08       99.46     14.60 o 
  -9   2   7     2902.94     2871.05    108.21 o 
  -8   2   7      763.00      775.27     25.05 o 
  -7   2   7       30.27       34.39      6.49 o 
  -6   2   7      233.89      251.49     10.17 o 
  -5   2   7     3956.34     4142.47     90.95 o 
  -4   2   7      366.93      325.03      9.70 o 
  -3   2   7      590.91      554.07     12.68 o 
  -2   2   7      249.10      264.21      7.58 o 
  -1   2   7     6274.72     6456.55    148.68 o 
   0   2   7      670.65      660.97     16.30 o 
   1   2   7      748.64      699.34     15.01 o 
   2   2   7      121.56      127.68      8.18 o 
   3   2   7      330.87      344.59     12.13 o 
   4   2   7      184.60      179.00      7.92 o 
   5   2   7      391.64      398.25     13.50 o 
   6   2   7       55.01       57.20      8.54 o 
   7   2   7       23.12       51.83      8.08 o 
   8   2   7      111.98       97.18     10.98 o 
   9   2   7      420.32      406.84     30.29 o 
  10   2   7        2.57       18.18     11.94 o 
  11   2   7       18.39       14.14     14.14 o 
 -13   3   7       14.09       45.49     15.53 o 
 -12   3   7      358.42      348.34     31.10 o 
 -11   3   7      303.35      323.53     26.59 o 
 -10   3   7      368.52      379.30     22.36 o 
  -9   3   7        3.02       -2.65      6.94 o 
  -8   3   7     1159.51     1052.38     58.74 o 
  -7   3   7      293.22      278.33     23.99 o 
  -6   3   7     1563.91     1449.87     47.73 o 
  -5   3   7       99.33      108.49     11.37 o 
  -4   3   7      586.73      616.25     33.48 o 
  -3   3   7     1503.78     1685.87     34.62 o 
  -2   3   7     1841.58     1837.27     31.37 o 
  -1   3   7     1292.26     1295.68     35.68 o 
   0   3   7       43.55       39.76      5.25 o 
   1   3   7      145.07      151.79     11.60 o 
   2   3   7     5298.82     5437.45    111.35 o 
   3   3   7      588.67      625.31     17.42 o 
   4   3   7       50.94      106.40     16.20 o 
   5   3   7        3.68       16.50     14.55 o 
   6   3   7     1493.92     1436.18     48.81 o 
   7   3   7      354.93      320.54     18.06 o 
   8   3   7       30.52       24.55      8.64 o 
   9   3   7       43.70       95.13     17.57 o 
  10   3   7       55.58       75.60     17.16 o 
  11   3   7       21.98       -1.14     11.99 o 
 -13   4   7      322.67      362.63     35.73 o 
 -12   4   7      104.60      104.19     18.85 o 
 -11   4   7      226.36      258.44     24.76 o 
 -10   4   7      767.58      731.15     31.89 o 
  -9   4   7      293.10      272.70     19.49 o 
  -8   4   7      301.72      301.48     19.15 o 
  -7   4   7       13.14        0.98      5.92 o 
  -6   4   7       14.15       -6.43      6.43 o 
  -5   4   7      614.88      592.79     20.87 o 
  -4   4   7     1820.59     1571.17     74.98 o 
  -3   4   7       40.43       20.00      4.89 o 
  -2   4   7      350.72      334.13     10.79 o 
  -1   4   7      180.38      166.55     11.57 o 
   0   4   7     1694.67     1834.30     44.96 o 
   1   4   7      757.74      742.01     21.60 o 
   2   4   7        1.08       12.61      9.27 o 
   3   4   7      103.38      118.86      7.34 o 
   4   4   7      315.93      296.00     10.74 o 
   5   4   7      303.07      312.64     18.35 o 
   6   4   7      181.41      183.00     14.84 o 
   7   4   7        7.05        8.79      7.91 o 
   8   4   7      875.41      799.53     38.85 o 
   9   4   7       68.83      104.01     18.79 o 
  10   4   7        4.20        1.40     11.84 o 
 -13   5   7       72.88       88.12     19.81 o 
 -12   5   7      129.80      114.87     19.54 o 
 -11   5   7      343.29      384.52     31.62 o 
 -10   5   7       22.53       56.90     18.45 o 
  -9   5   7        5.37        8.21      9.53 o 
  -8   5   7      373.99      362.26     19.69 o 
  -7   5   7      938.43      982.19     38.06 o 
  -6   5   7     1570.54     1616.00     51.76 o 
  -5   5   7       16.66       35.15      6.64 o 
  -4   5   7      794.54      745.55     21.90 o 
  -3   5   7     2447.77     2309.44    117.63 o 
  -2   5   7      360.17      360.55     20.44 o 
  -1   5   7       17.40       27.71      4.85 o 
   0   5   7      271.95      303.86     15.53 o 
   1   5   7       69.14       71.97      6.79 o 
   2   5   7     1263.81     1251.37     35.78 o 
   3   5   7      643.44      617.18     18.22 o 
   4   5   7      100.27       94.41      7.05 o 
   5   5   7      386.10      363.40     19.94 o 
   6   5   7      222.58      219.49     18.62 o 
   7   5   7       67.41       95.70     12.12 o 
   8   5   7        9.61       32.17     19.61 o 
   9   5   7       13.94        9.11      9.94 o 
  10   5   7      123.55      139.97     24.50 o 
 -13   6   7       35.75       65.20     23.58 o 
 -12   6   7      208.95      200.29     27.87 o 
 -11   6   7        1.13       -4.70     13.03 o 
 -10   6   7      968.08      941.67     54.99 o 
  -9   6   7      103.25      204.47     33.12 o 
  -8   6   7      512.95      561.15     36.62 o 
  -7   6   7      188.18      192.02     14.27 o 
  -6   6   7      411.09      424.39     20.20 o 
  -5   6   7      489.17      436.00     34.53 o 
  -4   6   7      559.99      531.60     23.95 o 
  -3   6   7      155.04      173.82     14.05 o 
  -2   6   7       44.79       51.47     11.52 o 
  -1   6   7      112.47       95.67      9.77 o 
   0   6   7     1357.11     1353.07     47.81 o 
   1   6   7       69.53       68.48      7.71 o 
   2   6   7       21.64       29.11      6.48 o 
   3   6   7       36.71       39.41      6.58 o 
   4   6   7      275.34      307.17     15.46 o 
   5   6   7       14.24       25.05      8.76 o 
   6   6   7      302.41      310.42     20.21 o 
   7   6   7        1.69       56.09     22.67 o 
   8   6   7      586.89      588.86     35.05 o 
   9   6   7       90.22       89.31     17.96 o 
  10   6   7        1.24       26.29     16.21 o 
 -12   7   7       15.29       -3.28     12.77 o 
 -11   7   7      669.56      683.98     48.41 o 
 -10   7   7       66.32       59.53     18.45 o 
  -9   7   7        0.30        5.57      8.98 o 
  -8   7   7       42.43       49.41     12.03 o 
  -7   7   7      791.82      790.66     34.05 o 
  -6   7   7      419.27      399.07     26.54 o 
  -5   7   7      394.49      362.59     18.27 o 
  -4   7   7      129.73      142.43     22.45 o 
  -3   7   7      915.18      886.20     38.22 o 
  -2   7   7       74.94       54.21      4.93 o 
  -1   7   7     3049.39     3029.74     83.32 o 
   0   7   7      295.93      310.91     14.57 o 
   1   7   7     1423.66     1366.25     42.15 o 
   2   7   7      447.15      466.54     18.89 o 
   3   7   7      627.61      637.87     23.91 o 
   4   7   7        1.62        9.41      7.86 o 
   5   7   7       48.93       56.37     14.29 o 
   6   7   7       43.81       23.74     11.36 o 
   7   7   7      254.55      295.96     25.66 o 
   8   7   7       10.16       24.72     11.78 o 
   9   7   7        8.96       17.88     11.73 o 
 -12   8   7       16.48      -18.69     18.69 o 
 -11   8   7        0.22      -13.77     13.77 o 
 -10   8   7       63.95      100.13     24.04 o 
  -9   8   7       23.85       33.46     16.24 o 
  -8   8   7      514.92      493.11     27.27 o 
  -7   8   7        0.60       14.04     12.46 o 
  -6   8   7       50.89       53.12      9.51 o 
  -5   8   7       14.04       28.18      9.36 o 
  -4   8   7     1950.79     1978.94     78.49 o 
  -3   8   7      124.35      132.95     13.78 o 
  -2   8   7      745.48      729.48     33.54 o 
  -1   8   7      747.51      727.00     24.70 o 
   0   8   7      323.27      310.76     15.99 o 
   1   8   7       48.89       68.96      8.57 o 
   2   8   7       66.34       76.26      9.16 o 
   3   8   7       18.61       19.91      6.55 o 
   4   8   7      289.57      294.33     21.33 o 
   5   8   7       15.27       23.63     10.44 o 
   6   8   7       62.87       91.52     14.15 o 
   7   8   7        3.14       14.07     11.41 o 
   8   8   7       31.12        1.00     14.86 o 
   9   8   7        5.35       22.36     14.54 o 
 -11   9   7      488.66      462.27     50.32 o 
 -10   9   7       78.20       52.23     19.63 o 
  -9   9   7       14.93       21.70     12.94 o 
  -8   9   7        5.69        2.98      8.16 o 
  -7   9   7      637.05      611.92     30.55 o 
  -6   9   7        4.09        7.26     10.96 o 
  -5   9   7       45.10       69.36     13.64 o 
  -4   9   7        0.55        3.83      9.90 o 
  -3   9   7      320.68      343.56     23.31 o 
  -2   9   7      212.27      226.41     18.54 o 
  -1   9   7      374.34      364.29     26.29 o 
   0   9   7       85.99       87.67     10.42 o 
   1   9   7      479.40      494.39     33.74 o 
   2   9   7        1.29       20.51      9.54 o 
   3   9   7      155.10      145.09     12.43 o 
   4   9   7       13.58       -1.81      9.00 o 
   5   9   7        8.27        7.66      9.11 o 
   6   9   7       57.05       58.55     14.11 o 
   7   9   7       41.37       34.49     13.12 o 
   8   9   7       11.05       -2.99     13.04 o 
 -10  10   7      105.47      128.38     30.69 o 
  -9  10   7       83.28       95.32     23.91 o 
  -8  10   7       41.67       36.70     19.85 o 
  -7  10   7       36.10       54.03     13.47 o 
  -6  10   7       71.66       61.40     13.32 o 
  -5  10   7       71.19       97.82     16.82 o 
  -4  10   7      460.76      436.94     29.89 o 
  -3  10   7      178.13      165.09     17.46 o 
  -2  10   7      139.47      145.13     16.18 o 
  -1  10   7      446.23      423.45     28.47 o 
   0  10   7      121.06      106.92     11.56 o 
   1  10   7        6.69       27.78     12.48 o 
   2  10   7       23.05       21.30      9.10 o 
   3  10   7        9.97       14.93     10.17 o 
   4  10   7       88.80       79.71     13.50 o 
   5  10   7       64.59       94.25     16.72 o 
   6  10   7      145.97      140.53     31.40 o 
   7  10   7        1.29      -13.04     13.04 o 
  -9  11   7        1.20        5.92     15.24 o 
  -8  11   7       53.32       93.59     24.02 o 
  -7  11   7      183.16      180.60     22.60 o 
  -6  11   7       29.03       57.91     14.55 o 
  -5  11   7       21.55       35.58     24.72 o 
  -4  11   7       29.97       34.87     17.18 o 
  -3  11   7        5.18        1.82      9.49 o 
  -2  11   7      784.28      758.71     44.61 o 
  -1  11   7      214.96      187.48     19.04 o 
   0  11   7        3.94        0.84      9.43 o 
   1  11   7       77.52       70.14     13.51 o 
   2  11   7       71.60       89.40     13.14 o 
   3  11   7      252.18      232.55     20.33 o 
   4  11   7       13.86       33.01     11.62 o 
   5  11   7        9.37       10.62     12.19 o 
   6  11   7       37.70       24.70     12.70 o 
  -8  12   7       17.25       66.30     22.27 o 
  -7  12   7        0.39        8.54     15.13 o 
  -6  12   7       40.10       52.15     15.41 o 
  -5  12   7      145.44      150.42     19.83 o 
  -4  12   7      150.38      157.06     20.81 o 
  -3  12   7       21.88       59.02     26.84 o 
  -2  12   7       54.14       33.97     12.86 o 
  -1  12   7       73.80       84.90     15.89 o 
   0  12   7       23.40       17.97     14.83 o 
   1  12   7       33.37       44.49     15.33 o 
   2  12   7        2.34       33.53     20.83 o 
   3  12   7       16.90       28.32     13.71 o 
   4  12   7       29.22        6.33     10.73 o 
   5  12   7       85.99      107.30     29.54 o 
  -7  13   7       22.89       34.53     20.04 o 
  -6  13   7       49.92       42.12     17.83 o 
  -5  13   7       93.50      108.76     19.39 o 
  -4  13   7        0.38       -8.95     11.84 o 
  -3  13   7      178.60      114.29     18.54 o 
  -2  13   7      203.24      220.14     25.02 o 
  -1  13   7        4.45       -3.79     10.82 o 
   0  13   7       14.06       13.97     17.74 o 
   1  13   7       14.41       -0.86     13.23 o 
   2  13   7      114.90      160.79     24.03 o 
   3  13   7       13.79       10.34     18.69 o 
   4  13   7       25.76       41.11     35.79 o 
  -4  14   7       37.86       39.91     15.94 o 
  -3  14   7       72.88       60.50     16.98 o 
  -2  14   7       79.78       97.29     18.58 o 
  -1  14   7      133.79      146.57     21.05 o 
   0  14   7        1.22       -5.45     32.21 o 
   1  14   7        3.86       13.81     16.49 o 
 -14   0   8      649.15      675.68    113.53 o 
 -12   0   8        1.26       -7.68     10.93 o 
 -10   0   8     1631.42     1659.95     78.28 o 
  -8   0   8       70.42       81.63     11.66 o 
  -6   0   8     2852.80     2865.12     99.76 o 
  -4   0   8     2204.82     2296.46    115.73 o 
  -2   0   8      576.47      507.75     19.06 o 
   0   0   8     5238.83     5465.25    189.46 o 
   2   0   8     2357.47     2315.20     69.31 o 
   4   0   8     1122.66     1115.82     40.92 o 
   6   0   8      106.23      121.22     12.61 o 
   8   0   8      184.48      187.89     27.39 o 
  10   0   8       29.78       46.94     21.77 o 
 -13   1   8      198.12      260.26     49.19 o 
 -12   1   8       11.46       33.40     11.05 o 
 -11   1   8      499.76      458.81     22.30 o 
 -10   1   8       16.37        4.40      6.12 o 
  -9   1   8      298.64      311.91     17.03 o 
  -8   1   8       63.09       63.13      7.54 o 
  -7   1   8     3177.17     3169.23     85.05 o 
  -6   1   8      660.86      735.13     22.95 o 
  -5   1   8      143.26      144.28     11.90 o 
  -4   1   8      761.86      837.80     24.23 o 
  -3   1   8      973.20      898.13     20.78 o 
  -2   1   8        6.98       10.26      3.50 o 
  -1   1   8      456.11      498.68     12.78 o 
   0   1   8       37.42       46.54      4.19 o 
   1   1   8     2362.75     2425.68     48.41 o 
   2   1   8     2307.74     2274.23     48.39 o 
   3   1   8      287.42      320.79     13.24 o 
   4   1   8      107.77      119.39      8.28 o 
   5   1   8      811.22      843.46     26.04 o 
   6   1   8      321.74      294.76     14.31 o 
   7   1   8       11.92       28.14      9.23 o 
   8   1   8       73.10       56.57     13.34 o 
   9   1   8       23.51       33.81     13.80 o 
  10   1   8        1.73      -12.60     12.60 o 
 -13   2   8       13.85       19.22     18.26 o 
 -12   2   8        3.12        1.79     14.03 o 
 -11   2   8       85.67       94.29     13.25 o 
 -10   2   8      351.80      367.03     22.94 o 
  -9   2   8       44.09       51.01      7.35 o 
  -8   2   8      425.00      407.57     16.81 o 
  -7   2   8        4.17       -2.53      6.53 o 
  -6   2   8     3512.33     3594.99     87.64 o 
  -5   2   8      112.80      106.45      9.39 o 
  -4   2   8     1355.98     1454.25     37.55 o 
  -3   2   8     1177.83     1206.80     25.86 o 
  -2   2   8      668.77      649.38     18.00 o 
  -1   2   8      740.99      730.98     14.50 o 
   0   2   8     1234.98     1124.48     50.60 o 
   1   2   8       58.47       66.93      6.80 o 
   2   2   8      242.18      223.14      9.37 o 
   3   2   8      244.28      228.00     10.11 o 
   4   2   8      482.71      486.12     17.84 o 
   5   2   8        3.66        6.90      4.76 o 
   6   2   8      530.13      539.01     25.70 o 
   7   2   8       65.36       63.42     10.78 o 
   8   2   8      252.38      239.16     21.88 o 
   9   2   8       48.10       49.83     14.99 o 
  10   2   8       26.57       14.39     12.96 o 
 -13   3   8      115.06      155.59     22.84 o 
 -12   3   8      288.01      295.07     26.40 o 
 -11   3   8      303.22      300.59     21.86 o 
 -10   3   8      135.79      139.61     14.85 o 
  -9   3   8      331.50      336.10     19.61 o 
  -8   3   8     1033.62     1019.22     39.90 o 
  -7   3   8     1093.64     1050.91     37.31 o 
  -6   3   8      975.21      906.87     44.44 o 
  -5   3   8      203.39      218.76     15.31 o 
  -4   3   8      864.32      853.79     30.07 o 
  -3   3   8      910.62      859.74     23.84 o 
  -2   3   8      281.48      235.74     12.64 o 
  -1   3   8       13.43       35.32      8.18 o 
   0   3   8      105.91      115.52      7.84 o 
   1   3   8      792.08      748.98     19.47 o 
   2   3   8     1360.01     1345.12     30.60 o 
   3   3   8       66.02       83.71      7.10 o 
   4   3   8      117.86      120.82      8.03 o 
   5   3   8      713.85      722.63     32.28 o 
   6   3   8      550.70      541.70     25.65 o 
   7   3   8        2.26        6.60     10.29 o 
   8   3   8       10.14        3.55      7.79 o 
   9   3   8        4.32       17.21     13.71 o 
  10   3   8       26.76       13.75     14.75 o 
 -13   4   8      174.55      161.23     25.35 o 
 -12   4   8        6.85       -6.19     12.89 o 
 -11   4   8       64.65       99.24     15.21 o 
 -10   4   8      509.90      537.23     32.91 o 
  -9   4   8     1007.00     1017.03     45.33 o 
  -8   4   8        7.71       15.29      9.39 o 
  -7   4   8      143.61      168.44     13.55 o 
  -6   4   8     2929.25     2958.14    139.20 o 
  -5   4   8     1961.68     1933.04     55.67 o 
  -4   4   8        9.09        9.07      2.70 o 
  -3   4   8      242.12      218.22     10.60 o 
  -2   4   8      434.62      428.78     14.35 o 
  -1   4   8      940.62      895.29     30.98 o 
   0   4   8      180.56      171.87     10.08 o 
   1   4   8      318.30      348.63     13.73 o 
   2   4   8      324.82      285.48      9.82 o 
   3   4   8      774.47      761.47     29.81 o 
   4   4   8      170.70      164.18      8.87 o 
   5   4   8        2.88       11.40      6.72 o 
   6   4   8       68.38       81.63     12.67 o 
   7   4   8       43.95       46.96     10.32 o 
   8   4   8      117.85      110.62     13.90 o 
   9   4   8       85.13       62.97     15.97 o 
  10   4   8        0.58        8.70     14.42 o 
 -13   5   8       17.34       23.89     15.16 o 
 -12   5   8      174.23      179.23     24.12 o 
 -11   5   8       29.49       85.09     17.73 o 
 -10   5   8       66.96       58.71     11.31 o 
  -9   5   8      190.93      186.76     17.51 o 
  -8   5   8     1157.97     1197.02     48.24 o 
  -7   5   8       48.03       62.14      9.25 o 
  -6   5   8      943.97      931.05     38.40 o 
  -5   5   8      962.13      965.79     32.60 o 
  -4   5   8     1390.07     1276.94     60.27 o 
  -3   5   8       22.93       22.66      6.68 o 
  -2   5   8      695.08      690.45     20.33 o 
  -1   5   8       45.64       46.41      6.15 o 
   0   5   8      676.12      668.47     23.00 o 
   1   5   8      168.90      154.01     12.64 o 
   2   5   8     1655.20     1684.00     49.16 o 
   3   5   8      239.81      213.09     12.36 o 
   4   5   8       64.55       74.61      6.96 o 
   5   5   8       24.19       44.91     10.47 o 
   6   5   8      763.26      807.41     37.10 o 
   7   5   8      104.95      131.52     17.57 o 
   8   5   8        7.52        9.37     10.49 o 
   9   5   8       14.83       -7.83     13.34 o 
  10   5   8      195.49      192.92     31.77 o 
 -12   6   8       21.01       27.34     16.45 o 
 -11   6   8       85.13      130.22     31.75 o 
 -10   6   8       27.04       41.84     17.31 o 
  -9   6   8      809.96      852.95     42.27 o 
  -8   6   8       41.62       59.25     10.73 o 
  -7   6   8       94.53      100.14     12.11 o 
  -6   6   8      194.86      205.86     17.07 o 
  -5   6   8     2216.50     2328.48     73.24 o 
  -4   6   8     1887.44     1838.54     72.04 o 
  -3   6   8       33.44       48.52     10.29 o 
  -2   6   8      258.55      233.48     12.95 o 
  -1   6   8     1172.58     1125.84     33.26 o 
   0   6   8      462.45      488.95     24.48 o 
   1   6   8      132.13      125.44     11.20 o 
   2   6   8      343.33      340.42     16.63 o 
   3   6   8      943.98      888.69     30.81 o 
   4   6   8        8.08       12.85      8.92 o 
   5   6   8       67.66      109.41     14.38 o 
   6   6   8        0.14       -5.08     10.88 o 
   7   6   8       24.01       14.20     10.28 o 
   8   6   8       33.15       36.89     12.60 o 
   9   6   8      113.47      175.10     27.23 o 
 -12   7   8      303.21      301.99     33.77 o 
 -11   7   8        0.24      -10.39     13.11 o 
 -10   7   8       22.46       48.29     14.88 o 
  -9   7   8       50.65       57.31     12.50 o 
  -8   7   8      968.94      986.45     44.07 o 
  -7   7   8       97.09      105.94     13.34 o 
  -6   7   8      459.21      464.79     22.78 o 
  -5   7   8     1571.47     1516.24     63.38 o 
  -4   7   8     1585.96     1531.54     63.60 o 
  -3   7   8     1167.03     1224.17     53.29 o 
  -2   7   8       12.69       27.56     19.07 o 
  -1   7   8      180.90      176.67     14.34 o 
   0   7   8        4.16       -4.16      5.92 o 
   1   7   8        0.31        3.50      6.01 o 
   2   7   8     1070.46     1094.09     38.13 o 
   3   7   8      213.09      200.14     14.15 o 
   4   7   8        0.50       14.15     11.40 o 
   5   7   8       89.89       82.56     14.72 o 
   6   7   8      324.23      299.30     24.66 o 
   7   7   8        7.06       26.23     12.71 o 
   8   7   8        9.55       -3.63     11.82 o 
   9   7   8       14.14       26.63     17.32 o 
 -11   8   8       96.65      122.48     27.34 o 
 -10   8   8        3.71        8.64     11.70 o 
  -9   8   8      143.23      156.66     17.10 o 
  -8   8   8       68.00       71.19     11.68 o 
  -7   8   8       28.95       25.16      9.58 o 
  -6   8   8        0.11       15.27     11.89 o 
  -5   8   8      539.96      577.79     37.42 o 
  -4   8   8        0.74        7.60      8.98 o 
  -3   8   8      320.65      339.92     22.85 o 
  -2   8   8      149.94      146.00     14.78 o 
  -1   8   8     1772.12     1736.93     64.01 o 
   0   8   8      209.81      195.96     12.73 o 
   1   8   8       19.15       30.98      9.58 o 
   2   8   8       17.39       32.35     11.53 o 
   3   8   8      906.16      833.27     31.65 o 
   4   8   8      139.03      135.76     16.18 o 
   5   8   8        3.20       12.42      9.70 o 
   6   8   8       16.80       21.59     11.19 o 
   7   8   8       50.72       41.38     13.78 o 
   8   8   8        0.51       18.59     14.77 o 
 -11   9   8        3.41      -15.99     19.31 o 
 -10   9   8        4.16       34.71     25.16 o 
  -9   9   8        0.89       11.48     15.42 o 
  -8   9   8      337.43      351.75     30.07 o 
  -7   9   8      336.84      348.66     36.99 o 
  -6   9   8       79.48       86.29     15.05 o 
  -5   9   8       21.60       42.14     12.70 o 
  -4   9   8      473.72      473.16     31.81 o 
  -3   9   8       16.48       15.60      9.99 o 
  -2   9   8      354.93      319.93     22.55 o 
  -1   9   8       98.55      114.47     14.55 o 
   0   9   8      131.63      134.32     11.53 o 
   1   9   8       20.15       24.44     13.00 o 
   2   9   8      375.25      360.23     21.40 o 
   3   9   8      376.17      354.22     25.20 o 
   4   9   8       22.63       23.21     25.24 o 
   5   9   8        2.75       -0.31      8.77 o 
   6   9   8      211.01      219.37     23.68 o 
   7   9   8       13.33       -2.49     10.31 o 
 -10  10   8       23.02       33.17     18.75 o 
  -9  10   8      113.99      121.98     25.26 o 
  -8  10   8       27.05       36.79     15.76 o 
  -7  10   8      137.92      137.17     20.37 o 
  -6  10   8       36.49       38.92     14.64 o 
  -5  10   8      197.47      216.47     21.93 o 
  -4  10   8      215.17      215.26     21.68 o 
  -3  10   8       33.42       31.10     14.35 o 
  -2  10   8      227.73      235.67     22.32 o 
  -1  10   8      301.24      276.33     23.50 o 
   0  10   8      134.91      172.77     18.00 o 
   1  10   8        1.08        7.96      8.84 o 
   2  10   8       48.11       64.60     11.58 o 
   3  10   8      218.78      226.17     19.79 o 
   4  10   8      149.10      143.59     19.42 o 
   5  10   8       17.65        6.19      9.86 o 
   6  10   8       16.79       15.12     12.56 o 
   7  10   8       78.84       44.31     14.71 o 
  -9  11   8        2.89      -19.15     21.81 o 
  -8  11   8       61.85       70.94     25.75 o 
  -7  11   8      156.99      177.63     23.95 o 
  -6  11   8        5.52        9.50     13.01 o 
  -5  11   8       16.06       10.14     12.23 o 
  -4  11   8      131.49      147.84     23.82 o 
  -3  11   8      185.75      213.31     22.00 o 
  -2  11   8      131.35      117.12     18.64 o 
  -1  11   8       24.24       -7.53     10.80 o 
   0  11   8       33.76       54.81     21.88 o 
   1  11   8       64.54       73.61     14.72 o 
   2  11   8        5.51        7.90      9.63 o 
   3  11   8       74.29       75.52     21.67 o 
   4  11   8       27.91       59.40     13.90 o 
   5  11   8       57.86       39.05     14.34 o 
   6  11   8        4.54      -11.28     12.82 o 
  -8  12   8       40.34       71.85     23.34 o 
  -7  12   8       19.38       18.80     17.27 o 
  -6  12   8      122.70      124.92     20.94 o 
  -5  12   8       52.78       59.37     17.64 o 
  -4  12   8        3.11       -7.05     13.67 o 
  -3  12   8       80.84       71.73     19.32 o 
  -2  12   8        3.39       11.18     11.53 o 
  -1  12   8        8.23       -6.67     10.79 o 
   0  12   8      102.41      105.10     17.00 o 
   1  12   8        0.52       26.05     12.41 o 
   2  12   8        0.19       -7.43     14.67 o 
   3  12   8        5.12       -5.55     11.79 o 
   4  12   8      116.51       80.16     21.26 o 
  -6  13   8        8.11       17.86     22.64 o 
  -5  13   8        0.65       -4.39     13.28 o 
  -4  13   8       71.54       71.85     17.30 o 
  -3  13   8      121.23      145.81     22.46 o 
  -2  13   8       49.11       36.79     15.20 o 
  -1  13   8        5.10       14.32     11.78 o 
   0  13   8        1.13       14.06     13.15 o 
   1  13   8       23.05       27.94     16.33 o 
   2  13   8        1.82      -10.36     12.77 o 
   3  13   8       15.11       20.58     15.11 o 
  -3  14   8       17.50       11.82     21.78 o 
  -2  14   8      140.05      109.65     23.16 o 
  -1  14   8       10.86        2.28     24.39 o 
 -13   0   9       92.38       92.61     44.82 o 
 -11   0   9      922.69      846.95     49.83 o 
  -9   0   9     1036.15     1002.03     49.68 o 
  -7   0   9     2473.60     2301.22    144.84 o 
  -5   0   9       83.78      116.72     12.52 o 
  -3   0   9       78.36      111.68     10.26 o 
  -1   0   9     3331.49     3653.84    166.97 o 
   1   0   9     1230.50     1197.24     54.52 o 
   3   0   9     7255.02     7524.56    269.35 o 
   5   0   9      369.33      300.10     27.26 o 
   7   0   9      913.65      811.53     61.21 o 
   9   0   9       26.01       43.29     25.16 o 
 -13   1   9      164.16      140.25     35.57 o 
 -12   1   9      739.79      704.19     39.73 o 
 -11   1   9       21.35       21.99      9.49 o 
 -10   1   9      181.45      187.90     15.70 o 
  -9   1   9      387.33      388.60     19.59 o 
  -8   1   9      351.06      341.98     18.97 o 
  -7   1   9       36.02       48.45      7.56 o 
  -6   1   9      300.62      315.53     13.65 o 
  -5   1   9      176.08      200.54     11.99 o 
  -4   1   9     4724.25     4764.69    160.75 o 
  -3   1   9      111.87      115.42      7.09 o 
  -2   1   9      343.01      326.31     11.34 o 
  -1   1   9      149.20      147.29      9.70 o 
   0   1   9      633.62      567.44     19.53 o 
   1   1   9        1.84        9.32      7.84 o 
   2   1   9      140.59      125.58     13.85 o 
   3   1   9       59.53       63.19      7.15 o 
   4   1   9      392.17      398.52     16.01 o 
   5   1   9        1.01       12.12      6.70 o 
   6   1   9     1060.14     1065.43     41.71 o 
   7   1   9       72.70       64.44     13.33 o 
   8   1   9       33.35        8.97     11.21 o 
   9   1   9       20.04       18.98     15.78 o 
  10   1   9       20.33       25.97     14.66 o 
 -13   2   9       10.83       11.63     16.50 o 
 -12   2   9        2.70        7.78      9.44 o 
 -11   2   9      766.31      728.22     38.21 o 
 -10   2   9      267.75      275.32     21.29 o 
  -9   2   9       44.48       63.49     11.24 o 
  -8   2   9       18.10       21.32      9.91 o 
  -7   2   9      183.95      194.42     11.29 o 
  -6   2   9      195.24      196.25     10.77 o 
  -5   2   9      444.55      437.29     16.62 o 
  -4   2   9       18.93       23.98      4.84 o 
  -3   2   9      834.15      851.04     24.89 o 
  -2   2   9      172.39      206.02      9.59 o 
  -1   2   9     2532.10     2745.13     54.53 o 
   0   2   9      384.46      382.45     12.76 o 
   1   2   9      234.52      224.49      8.87 o 
   2   2   9       11.56       31.72      7.46 o 
   3   2   9      594.38      593.65     18.91 o 
   4   2   9      359.50      378.09     16.28 o 
   5   2   9       49.18       47.87      6.85 o 
   6   2   9       86.74       70.37     11.16 o 
   7   2   9      309.92      267.12     17.99 o 
   8   2   9       47.74       30.33     12.06 o 
   9   2   9       64.03       81.41     16.82 o 
  10   2   9       12.11       16.42     15.87 o 
 -13   3   9      163.77      154.52     23.35 o 
 -12   3   9      400.63      388.99     31.85 o 
 -11   3   9       42.27       57.25     13.83 o 
 -10   3   9       15.20       50.99     10.82 o 
  -9   3   9      175.79      183.98     16.78 o 
  -8   3   9      543.94      538.02     26.42 o 
  -7   3   9       33.43       19.98      7.76 o 
  -6   3   9      119.52      125.01      8.49 o 
  -5   3   9      198.65      194.36     11.54 o 
  -4   3   9     2102.49     2125.97     47.95 o 
  -3   3   9      780.76      744.03     27.93 o 
  -2   3   9      340.06      327.58     16.54 o 
  -1   3   9      388.29      427.59     27.65 o 
   0   3   9      445.87      467.66     18.48 o 
   1   3   9       47.99       45.04      7.62 o 
   2   3   9       77.74       73.50      6.59 o 
   3   3   9      169.87      174.58      9.35 o 
   4   3   9       12.95       16.66      5.82 o 
   5   3   9      415.72      384.65     20.02 o 
   6   3   9      283.30      297.08     18.38 o 
   7   3   9        1.00        8.16      8.64 o 
   8   3   9       60.00       56.63     14.64 o 
   9   3   9       61.85       98.96     21.98 o 
 -13   4   9       37.93       28.03     16.25 o 
 -12   4   9       27.30       20.98     13.31 o 
 -11   4   9      477.93      484.04     32.21 o 
 -10   4   9      584.58      604.91     37.35 o 
  -9   4   9      106.25      106.87     15.24 o 
  -8   4   9       30.49       24.20      9.45 o 
  -7   4   9      260.07      299.69     18.53 o 
  -6   4   9     1903.56     1958.93     64.22 o 
  -5   4   9      176.26      160.17     11.10 o 
  -4   4   9        3.03        0.17      4.42 o 
  -3   4   9       81.83       71.23      6.96 o 
  -2   4   9     1078.63     1082.72     32.67 o 
  -1   4   9     2043.80     2143.67     69.78 o 
   0   4   9      559.95      569.08     21.59 o 
   1   4   9        1.68        0.29      5.91 o 
   2   4   9      749.52      722.20     25.49 o 
   3   4   9      283.09      289.07     18.50 o 
   4   4   9        3.87       -3.69      4.62 o 
   5   4   9       17.71       39.18     10.41 o 
   6   4   9        9.79       -7.79      8.70 o 
   7   4   9      135.28      144.59     15.29 o 
   8   4   9       85.22       72.25     21.57 o 
   9   4   9       56.64      108.08     24.23 o 
 -12   5   9       25.02       21.08     14.31 o 
 -11   5   9      103.99      132.59     21.04 o 
 -10   5   9        0.91       27.63     15.25 o 
  -9   5   9      536.32      613.67     33.99 o 
  -8   5   9        9.66       35.98     17.55 o 
  -7   5   9       10.70       27.01      8.87 o 
  -6   5   9      858.43      860.99     32.82 o 
  -5   5   9      305.85      280.04     13.67 o 
  -4   5   9      933.52      921.10     39.60 o 
  -3   5   9     1629.61     1602.07     43.32 o 
  -2   5   9       53.49       98.01     19.47 o 
  -1   5   9      292.89      306.58     12.73 o 
   0   5   9      169.85      194.81     12.13 o 
   1   5   9      306.95      315.81     15.47 o 
   2   5   9       59.51       78.93      9.15 o 
   3   5   9       64.56       58.42      8.28 o 
   4   5   9       50.70       51.64     10.32 o 
   5   5   9      547.51      532.81     30.84 o 
   6   5   9      102.87      139.56     19.37 o 
   7   5   9       10.37        8.54     10.90 o 
   8   5   9        0.14       -1.63      9.52 o 
   9   5   9       12.16       12.42     17.99 o 
 -12   6   9       85.30      122.53     29.08 o 
 -11   6   9      121.06      148.36     21.36 o 
 -10   6   9      585.00      648.30     39.87 o 
  -9   6   9        0.07       14.76      9.63 o 
  -8   6   9        0.64       37.48     15.62 o 
  -7   6   9      304.83      282.15     19.37 o 
  -6   6   9     1087.36     1054.49     38.60 o 
  -5   6   9       71.55       57.25     11.99 o 
  -4   6   9      177.64      201.58     20.76 o 
  -3   6   9      202.95      194.07     17.10 o 
  -2   6   9     2153.11     2058.41     61.96 o 
  -1   6   9       84.95       93.43      8.79 o 
   0   6   9      110.53      146.84     10.61 o 
   1   6   9      324.89      329.08     16.80 o 
   2   6   9      264.72      253.27     14.72 o 
   3   6   9       85.39       86.49      9.75 o 
   4   6   9       42.25       88.20     12.71 o 
   5   6   9       13.02       35.97     11.95 o 
   6   6   9        3.69       -7.21     10.64 o 
   7   6   9        9.03       28.48     12.40 o 
   8   6   9       95.14       96.17     19.25 o 
 -12   7   9       27.79       48.66     29.71 o 
 -11   7   9      166.16      201.11     32.86 o 
 -10   7   9       40.58       46.14     16.23 o 
  -9   7   9      326.30      305.86     24.04 o 
  -8   7   9        7.79        5.44      8.69 o 
  -7   7   9      242.89      250.47     25.02 o 
  -6   7   9        1.62       13.79     12.12 o 
  -5   7   9      393.78      386.28     28.61 o 
  -4   7   9      204.73      215.81     19.51 o 
  -3   7   9     1164.77     1096.17     49.08 o 
  -2   7   9        0.26       -1.57      9.37 o 
  -1   7   9      171.35      159.68     15.06 o 
   0   7   9       15.42       27.66     14.02 o 
   1   7   9      475.09      484.66     23.09 o 
   2   7   9       62.41       82.22     10.88 o 
   3   7   9       18.48        9.76      7.61 o 
   4   7   9       46.29       47.00     12.61 o 
   5   7   9      365.35      396.37     28.88 o 
   6   7   9        1.19        4.12     10.03 o 
   7   7   9       49.23       59.58     18.03 o 
   8   7   9       12.25        2.26     11.09 o 
 -11   8   9        0.04       11.50     16.36 o 
 -10   8   9      453.09      468.56     50.77 o 
  -9   8   9       10.79       17.02     13.25 o 
  -8   8   9      177.70      187.88     26.11 o 
  -7   8   9       17.99        9.13     10.59 o 
  -6   8   9      143.22      157.87     20.99 o 
  -5   8   9       58.32       49.29     16.38 o 
  -4   8   9       24.78       33.84     11.94 o 
  -3   8   9       21.75       19.45      9.70 o 
  -2   8   9      158.92      146.94     15.91 o 
  -1   8   9       29.81       26.24      8.36 o 
   0   8   9      265.77      262.29     15.57 o 
   1   8   9        6.36       34.72      8.96 o 
   2   8   9       65.59       96.70     11.40 o 
   3   8   9       31.69       36.12     12.52 o 
   4   8   9       94.36      104.12     16.44 o 
   5   8   9       62.23       64.89     17.61 o 
   6   8   9       27.80       20.98     13.23 o 
   7   8   9       14.02        6.97     11.81 o 
 -10   9   9        7.81        7.62     16.31 o 
  -9   9   9      204.37      237.48     34.22 o 
  -8   9   9      171.58      200.85     27.53 o 
  -7   9   9      395.95      403.98     33.85 o 
  -6   9   9       67.29       67.62     14.68 o 
  -5   9   9      429.04      421.12     30.61 o 
  -4   9   9       81.05       90.60     16.50 o 
  -3   9   9      458.39      441.87     30.06 o 
  -2   9   9      111.97      126.17     17.43 o 
  -1   9   9       64.11       64.15     13.63 o 
   0   9   9       22.29       18.29      8.11 o 
   1   9   9      366.42      409.02     22.39 o 
   2   9   9       10.84       16.65      8.53 o 
   3   9   9       18.44       14.00     10.49 o 
   4   9   9        1.28       -2.33     10.17 o 
   5   9   9      157.32      180.86     22.35 o 
   6   9   9      124.23       64.40     15.32 o 
   7   9   9       23.10       22.55     15.05 o 
  -9  10   9       56.29       59.50     27.56 o 
  -8  10   9       19.59       26.30     13.71 o 
  -7  10   9       10.57       -1.33     10.64 o 
  -6  10   9      255.20      263.76     33.31 o 
  -5  10   9      136.71      159.76     21.65 o 
  -4  10   9        0.17        5.00     11.79 o 
  -3  10   9        2.00      -12.14     12.14 o 
  -2  10   9      223.84      226.32     22.21 o 
  -1  10   9      148.80      143.47     18.37 o 
   0  10   9       21.49       35.35     15.72 o 
   1  10   9        0.23       13.68     16.59 o 
   2  10   9       70.02       70.21     13.18 o 
   3  10   9       93.73      105.56     19.69 o 
   4  10   9        7.61        8.36     11.67 o 
   5  10   9        2.29       56.96     23.09 o 
   6  10   9        5.05      -13.41     13.41 o 
  -8  11   9      121.22      170.10     32.56 o 
  -7  11   9       90.70       89.94     19.28 o 
  -6  11   9       16.10       21.03     13.07 o 
  -5  11   9       65.64       77.51     17.37 o 
  -4  11   9      164.63      185.29     33.31 o 
  -3  11   9       36.56        6.77     13.30 o 
  -2  11   9      207.16      196.41     24.69 o 
  -1  11   9        8.59       48.71     14.25 o 
   0  11   9       70.07       84.82     15.19 o 
   1  11   9      167.48      138.53     17.89 o 
   2  11   9       48.72       66.66     18.62 o 
   3  11   9       14.08        9.87     21.45 o 
   4  11   9       11.77       15.05     15.71 o 
   5  11   9       71.28       56.69     18.76 o 
  -7  12   9       94.80       96.84     26.35 o 
  -6  12   9        1.41       35.98     17.04 o 
  -5  12   9        8.16        9.79     15.22 o 
  -4  12   9       90.84      130.64     20.43 o 
  -3  12   9        9.58       16.54     12.69 o 
  -2  12   9      206.17      194.24     24.39 o 
  -1  12   9       91.84      108.38     20.48 o 
   0  12   9        0.37       37.80     15.63 o 
   1  12   9       12.96       34.14     20.87 o 
   2  12   9       46.15       56.82     18.86 o 
   3  12   9        4.49       33.48     15.82 o 
  -5  13   9      157.23      136.14     23.85 o 
  -4  13   9       94.70      132.20     21.75 o 
  -3  13   9       34.45       48.40     16.28 o 
  -2  13   9       27.52       -3.36     11.26 o 
  -1  13   9       61.09       78.67     19.54 o 
   0  13   9       44.86       -0.50     26.64 o 
   1  13   9        0.11       -1.96     13.41 o 
 -12   0  10      530.25      576.24     67.01 o 
 -10   0  10      499.01      481.40     34.22 o 
  -8   0  10      343.51      347.28     24.02 o 
  -6   0  10     2191.21     2343.81    119.38 o 
  -4   0  10      616.21      616.43     28.54 o 
  -2   0  10      321.94      304.07     15.47 o 
   0   0  10      269.73      248.87     20.79 o 
   2   0  10       80.33      143.27     35.26 o 
   4   0  10      196.41      197.04     16.35 o 
   6   0  10       58.13       74.12     12.75 o 
   8   0  10       20.31       -0.89     14.57 o 
 -13   1  10      238.08      277.23     46.21 o 
 -12   1  10       49.30       49.46     22.75 o 
 -11   1  10        2.55        6.58      9.75 o 
 -10   1  10       55.27       74.43     16.11 o 
  -9   1  10     1865.06     1817.40     61.16 o 
  -8   1  10      609.90      615.51     25.47 o 
  -7   1  10     1208.39     1133.90     36.46 o 
  -6   1  10        0.56       -1.73      6.23 o 
  -5   1  10     1834.72     1830.85     55.22 o 
  -4   1  10       44.79       49.14      6.29 o 
  -3   1  10      701.18      715.51     20.48 o 
  -2   1  10       26.71       34.80      6.04 o 
  -1   1  10      661.56      655.55     17.63 o 
   0   1  10      236.36      221.96      9.92 o 
   1   1  10     3865.77     4011.28    105.87 o 
   2   1  10        1.17        3.73      4.84 o 
   3   1  10        1.94        3.57      6.84 o 
   4   1  10       22.71       32.73      6.25 o 
   5   1  10      350.11      358.32     16.17 o 
   6   1  10        4.34       -7.85      7.85 o 
   7   1  10        0.20        7.07     11.03 o 
   8   1  10        0.16       11.13     24.63 o 
   9   1  10      113.64      146.80     25.72 o 
 -13   2  10        4.80       33.63     20.66 o 
 -12   2  10      216.95      200.03     21.11 o 
 -11   2  10      133.40      183.27     18.13 o 
 -10   2  10       59.93       76.06     12.01 o 
  -9   2  10        6.75       40.97     13.07 o 
  -8   2  10       32.12       45.30      9.99 o 
  -7   2  10      340.48      345.73     16.55 o 
  -6   2  10     3222.94     3280.52     90.39 o 
  -5   2  10       90.96       88.77      8.24 o 
  -4   2  10      402.55      462.50     15.37 o 
  -3   2  10      239.81      238.38     11.12 o 
  -2   2  10      664.11      618.72     16.33 o 
  -1   2  10        9.11        7.20      7.51 o 
   0   2  10        4.03       21.70      5.75 o 
   1   2  10      155.71      131.49      7.49 o 
   2   2  10     2237.20     2283.41     56.94 o 
   3   2  10      384.35      378.21     15.59 o 
   4   2  10        1.33       14.44      9.00 o 
   5   2  10        0.05        4.31      5.01 o 
   6   2  10      228.81      234.42     17.46 o 
   7   2  10        1.25        4.66      9.25 o 
   8   2  10        0.92       18.92     26.66 o 
   9   2  10       16.95       32.46     18.78 o 
 -13   3  10      250.63      252.35     36.79 o 
 -12   3  10       24.54       30.05     13.43 o 
 -11   3  10       14.20       14.60     10.86 o 
 -10   3  10       59.79       75.13     13.25 o 
  -9   3  10     1809.69     1862.76     74.12 o 
  -8   3  10      465.81      510.14     29.30 o 
  -7   3  10        1.37        5.80     12.44 o 
  -6   3  10       38.45       49.62      9.64 o 
  -5   3  10      427.42      417.15     15.07 o 
  -4   3  10      303.80      272.85     10.49 o 
  -3   3  10      282.12      283.69     13.33 o 
  -2   3  10        8.79        8.20      7.45 o 
  -1   3  10      342.59      325.27     15.71 o 
   0   3  10      658.12      651.79     23.49 o 
   1   3  10     1891.66     1921.57     57.87 o 
   2   3  10       24.20       46.68      9.47 o 
   3   3  10       75.47       73.98      7.33 o 
   4   3  10        5.81       22.65      5.98 o 
   5   3  10      143.52      142.34     19.56 o 
   6   3  10       15.26       12.90     10.22 o 
   7   3  10        1.36        7.01      9.24 o 
   8   3  10       26.60       37.30     16.84 o 
   9   3  10       95.27      141.77     29.21 o 
 -12   4  10       83.83       85.21     30.18 o 
 -11   4  10      319.42      293.99     25.43 o 
 -10   4  10       57.19       64.22     12.64 o 
  -9   4  10       54.65       68.65     11.94 o 
  -8   4  10       52.33       60.76     12.20 o 
  -7   4  10     1422.89     1384.75     52.73 o 
  -6   4  10      570.33      563.20     24.72 o 
  -5   4  10       49.09       63.66     10.41 o 
  -4   4  10       91.97       84.10     10.19 o 
  -3   4  10      521.09      532.89     22.45 o 
  -2   4  10       74.83      122.51     25.31 o 
  -1   4  10      122.06      137.57     11.41 o 
   0   4  10       72.03       99.49     12.70 o 
   1   4  10       40.32       65.17      9.43 o 
   2   4  10      680.52      697.73     28.04 o 
   3   4  10      939.67      990.28     37.03 o 
   4   4  10       38.66       47.68      8.74 o 
   5   4  10       37.36       52.08     18.07 o 
   6   4  10       84.09      112.36     38.11 o 
   7   4  10       10.18       18.27     11.94 o 
   8   4  10        0.36       41.50     17.38 o 
 -12   5  10       76.01       70.89     18.59 o 
 -11   5  10       82.91       93.18     18.28 o 
 -10   5  10      164.23      183.78     20.69 o 
  -9   5  10       35.66       51.68     12.13 o 
  -8   5  10      144.35      165.40     22.31 o 
  -7   5  10      267.61      240.10     20.82 o 
  -6   5  10      855.36      753.65     48.97 o 
  -5   5  10      725.16      724.04     39.23 o 
  -4   5  10      993.09     1019.08     48.38 o 
  -3   5  10       23.11       32.19      9.55 o 
  -2   5  10       87.98      132.78     10.84 o 
  -1   5  10      285.73      288.13     19.55 o 
   0   5  10     1513.55     1517.13     51.00 o 
   1   5  10      143.71      153.26     12.49 o 
   2   5  10       48.48       77.22     10.17 o 
   3   5  10      150.63      140.33     12.24 o 
   4   5  10       12.68       22.24     11.28 o 
   5   5  10        1.49       13.07      9.98 o 
   6   5  10       38.64       60.54     14.30 o 
   7   5  10        5.52       12.63     10.97 o 
   8   5  10       58.42       66.77     29.48 o 
 -12   6  10       23.93       38.02     20.27 o 
 -11   6  10      187.68      188.15     29.43 o 
 -10   6  10        1.10       -5.88     11.35 o 
  -9   6  10      103.56      106.44     14.18 o 
  -8   6  10      211.69      171.29     23.08 o 
  -7   6  10     1225.57     1286.01     63.13 o 
  -6   6  10        1.07       -4.91     10.63 o 
  -5   6  10       38.47       54.82     12.73 o 
  -4   6  10       25.71       28.14     10.29 o 
  -3   6  10      214.72      202.28     18.30 o 
  -2   6  10      261.34      242.72     13.59 o 
  -1   6  10      467.48      462.54     20.93 o 
   0   6  10      181.96      163.22     12.42 o 
   1   6  10       10.01       12.67      7.26 o 
   2   6  10      180.28      175.80     14.60 o 
   3   6  10     1222.86     1103.29     43.04 o 
   4   6  10        8.90       21.99     10.64 o 
   5   6  10      127.79      110.77     15.44 o 
   6   6  10       24.62       15.82     11.97 o 
   7   6  10       11.28        6.15     13.22 o 
   8   6  10       39.09       50.51     18.55 o 
 -11   7  10        3.43      -10.07     15.38 o 
 -10   7  10      190.33      205.09     35.65 o 
  -9   7  10       14.35        5.69     12.03 o 
  -8   7  10      474.96      528.46     41.82 o 
  -7   7  10        1.16        2.81      9.86 o 
  -6   7  10      341.56      325.75     27.10 o 
  -5   7  10      328.76      284.08     26.09 o 
  -4   7  10      175.53      168.04     17.80 o 
  -3   7  10      258.23      274.79     21.97 o 
  -2   7  10      220.76      227.64     25.92 o 
  -1   7  10       36.70       40.28      8.42 o 
   0   7  10      518.34      532.75     31.59 o 
   1   7  10        4.04        6.34      7.17 o 
   2   7  10       56.81       44.01      9.59 o 
   3   7  10       50.14       59.40     13.09 o 
   4   7  10       10.90       28.28     11.66 o 
   5   7  10        0.74       -3.38     10.81 o 
   6   7  10        2.54       13.14     11.57 o 
   7   7  10        1.76       12.33     13.00 o 
 -11   8  10      183.69      196.35     32.74 o 
 -10   8  10       38.00       40.58     29.24 o 
  -9   8  10        0.09        0.10     11.25 o 
  -8   8  10       24.03        8.16     12.28 o 
  -7   8  10      257.69      297.72     32.98 o 
  -6   8  10       72.58       82.66     18.09 o 
  -5   8  10      155.83      199.28     21.12 o 
  -4   8  10        4.18       -1.93     10.55 o 
  -3   8  10      411.93      470.80     31.18 o 
  -2   8  10       23.01        9.99     10.21 o 
  -1   8  10       82.77       98.32     15.55 o 
   0   8  10       19.69       13.58     14.78 o 
   1   8  10        4.80       22.22      8.66 o 
   2   8  10        6.26       -2.58      6.49 o 
   3   8  10      349.92      326.10     25.86 o 
   4   8  10       27.28       12.97     12.80 o 
   5   8  10        0.78       14.29     11.14 o 
   6   8  10       46.89       57.91     15.22 o 
   7   8  10      104.63       76.78     18.97 o 
 -10   9  10       90.92      118.50     30.53 o 
  -9   9  10       94.68       91.88     24.35 o 
  -8   9  10       78.93      106.53     22.72 o 
  -7   9  10        6.01      -13.23     13.23 o 
  -6   9  10       43.30       55.42     17.97 o 
  -5   9  10       20.01       41.34     19.42 o 
  -4   9  10      341.07      376.63     34.36 o 
  -3   9  10        7.03       41.52     14.95 o 
  -2   9  10      107.24       91.96     16.27 o 
  -1   9  10       67.96       63.25     14.66 o 
   0   9  10      190.73      204.24     20.38 o 
   1   9  10       17.14       37.19     12.36 o 
   2   9  10        9.94       -5.78     11.02 o 
   3   9  10       19.02       35.64     15.70 o 
   4   9  10       69.71       71.45     16.89 o 
   5   9  10        7.06       20.24     12.92 o 
   6   9  10        3.12        6.64     12.28 o 
  -9  10  10       22.39        6.79     17.50 o 
  -8  10  10        2.27       20.56     14.46 o 
  -7  10  10      255.91      260.43     31.50 o 
  -6  10  10      120.61      112.52     22.73 o 
  -5  10  10        3.06       -4.20     12.51 o 
  -4  10  10        1.22       18.82     12.39 o 
  -3  10  10       63.27       81.05     16.95 o 
  -2  10  10      116.79      130.09     18.45 o 
  -1  10  10       21.85       35.30     13.51 o 
   0  10  10        0.20        0.51     13.94 o 
   1  10  10       13.22        1.02     11.46 o 
   2  10  10        0.91        2.69     21.52 o 
   3  10  10       43.58       54.17     15.03 o 
   4  10  10        3.88        5.91     11.50 o 
   5  10  10        0.16       -0.62     10.09 o 
  -8  11  10       58.17       92.35     26.75 o 
  -7  11  10        0.91       -2.72     15.72 o 
  -6  11  10       19.17       10.65     19.66 o 
  -5  11  10       48.48       74.83     23.32 o 
  -4  11  10       35.99       27.80     18.75 o 
  -3  11  10        1.13        7.38     12.01 o 
  -2  11  10        4.91       10.68     11.68 o 
  -1  11  10       47.78       46.13     14.94 o 
   0  11  10       28.05       32.15     13.78 o 
   1  11  10        9.71       21.81     15.68 o 
   2  11  10        5.70        0.45     19.25 o 
   3  11  10        0.34       22.78     23.64 o 
   4  11  10       23.69       13.45     17.02 o 
  -6  12  10      115.49       85.60     21.16 o 
  -5  12  10       14.49       36.18     24.71 o 
  -4  12  10       21.08       13.77     13.13 o 
  -3  12  10        7.73       -3.94     14.17 o 
  -2  12  10       60.15       34.76     14.77 o 
  -1  12  10       15.19       15.76     22.97 o 
   0  12  10       34.13       34.49     18.90 o 
   1  12  10       67.24       32.12     18.22 o 
   2  12  10       81.29      135.70     28.18 o 
  -3  13  10       70.18       43.55     17.63 o 
  -2  13  10        2.35       -1.64     14.72 o 
  -1  13  10      134.93      144.82     27.39 o 
 -13   0  11        7.66       36.66     31.99 o 
 -11   0  11      741.24      799.85     73.36 o 
  -9   0  11       45.68       85.39     32.78 o 
  -7   0  11     1315.55     1295.23     65.58 o 
  -5   0  11        1.72       19.35      9.49 o 
  -3   0  11     1098.56     1101.83     44.03 o 
  -1   0  11      192.69      166.62     13.00 o 
   1   0  11       10.20        0.74      8.49 o 
   3   0  11      102.85      138.91     13.89 o 
   5   0  11       77.32       79.68     20.60 o 
   7   0  11      131.79      143.58     29.23 o 
 -13   1  11        7.69        2.47     14.19 o 
 -12   1  11        7.78        8.37     12.31 o 
 -11   1  11       41.85       43.75     12.85 o 
 -10   1  11      732.44      737.85     39.29 o 
  -9   1  11       45.16       70.35     10.64 o 
  -8   1  11      120.96      126.88     12.11 o 
  -7   1  11       19.32       10.00      7.05 o 
  -6   1  11     1247.69     1287.54     46.46 o 
  -5   1  11      134.08      159.89     21.52 o 
  -4   1  11     1105.76     1122.87     33.62 o 
  -3   1  11        0.43        0.23      4.28 o 
  -2   1  11      137.03      123.40      7.81 o 
  -1   1  11      111.52      111.45     10.49 o 
   0   1  11     2435.26     2554.09     64.98 o 
   1   1  11      486.47      443.97     16.84 o 
   2   1  11     2859.03     2741.27     73.00 o 
   3   1  11       32.53       26.00      7.92 o 
   4   1  11      161.82      171.56     17.50 o 
   5   1  11        3.54       -4.44      8.87 o 
   6   1  11       50.52      139.24     30.23 o 
   7   1  11        3.61       13.02     11.10 o 
   8   1  11        8.60       19.82     21.31 o 
 -13   2  11      127.03      118.21     25.04 o 
 -12   2  11       18.00       30.89     16.27 o 
 -11   2  11      282.67      310.28     26.45 o 
 -10   2  11        9.40       25.53     10.51 o 
  -9   2  11       67.66       94.80     15.15 o 
  -8   2  11       50.01       79.12     18.23 o 
  -7   2  11      864.86      802.78     29.43 o 
  -6   2  11      164.12      184.70     11.66 o 
  -5   2  11        7.63       10.44      6.06 o 
  -4   2  11      109.93      113.38      9.89 o 
  -3   2  11      834.86      803.15     46.94 o 
  -2   2  11      299.69      293.79     10.82 o 
  -1   2  11        1.37        1.87      5.62 o 
   0   2  11       15.97       21.96      7.16 o 
   1   2  11      103.25       99.52      7.37 o 
   2   2  11      482.78      459.34     17.92 o 
   3   2  11       37.99       51.16      7.62 o 
   4   2  11        2.02       11.63      6.31 o 
   5   2  11       17.81       18.97     10.83 o 
   6   2  11       98.36       82.82     14.30 o 
   7   2  11      129.31      147.07     35.11 o 
   8   2  11        0.12       14.57     15.80 o 
 -12   3  11       65.12       22.88     19.99 o 
 -11   3  11        7.61        2.41     10.09 o 
 -10   3  11      945.72      972.77     51.75 o 
  -9   3  11      870.04      903.18     44.64 o 
  -8   3  11      101.74      115.97     14.70 o 
  -7   3  11      332.74      313.22     21.10 o 
  -6   3  11     1210.48     1296.82     50.23 o 
  -5   3  11      429.10      387.61     21.73 o 
  -4   3  11      124.99      127.11     10.53 o 
  -3   3  11      153.11      123.38     13.05 o 
  -2   3  11      123.36      136.66     10.81 o 
  -1   3  11      272.59      248.23     14.97 o 
   0   3  11      142.21      159.13     12.32 o 
   1   3  11        5.30       33.35      8.96 o 
   2   3  11       86.26       73.66     10.90 o 
   3   3  11      448.05      417.32     20.91 o 
   4   3  11      399.12      386.48     21.29 o 
   5   3  11        8.64        7.49      8.72 o 
   6   3  11       48.79       81.07     15.56 o 
   7   3  11        0.71       -8.82     14.47 o 
   8   3  11       20.35       10.77     20.37 o 
 -12   4  11      216.34      189.77     27.98 o 
 -11   4  11      163.51      170.98     20.34 o 
 -10   4  11       31.16       35.55     12.77 o 
  -9   4  11        6.13       32.92     11.56 o 
  -8   4  11       51.38       72.24     12.09 o 
  -7   4  11      418.41      413.77     23.18 o 
  -6   4  11      310.59      320.95     23.26 o 
  -5   4  11        0.50        8.99      9.88 o 
  -4   4  11      140.43      148.80     18.50 o 
  -3   4  11      330.73      311.47     17.15 o 
  -2   4  11     1060.86     1109.01     46.57 o 
  -1   4  11       12.94        7.75      6.83 o 
   0   4  11      591.98      548.58     24.31 o 
   1   4  11       42.76       61.48      9.57 o 
   2   4  11       86.53      105.58     10.71 o 
   3   4  11        2.68       16.80     13.20 o 
   4   4  11       79.33      107.59     15.97 o 
   5   4  11        8.09       13.84      9.99 o 
   6   4  11      161.72      192.63     23.49 o 
   7   4  11       48.82       53.71     18.21 o 
   8   4  11       28.09       22.28     18.14 o 
 -12   5  11        0.10       19.01     23.88 o 
 -11   5  11       11.67       11.53     14.61 o 
 -10   5  11      111.74      129.81     23.38 o 
  -9   5  11      847.06      884.43     54.84 o 
  -8   5  11        7.33       20.31     11.93 o 
  -7   5  11      416.50      388.48     33.53 o 
  -6   5  11       26.31       46.85     12.38 o 
  -5   5  11      259.94      300.89     26.27 o 
  -4   5  11      200.69      197.18     18.09 o 
  -3   5  11       40.79       51.07      8.28 o 
  -2   5  11       32.08       48.74      9.36 o 
  -1   5  11       21.87       58.44     16.26 o 
   0   5  11      645.15      625.62     27.53 o 
   1   5  11      142.76      148.73     13.65 o 
   2   5  11      216.53      182.74     15.03 o 
   3   5  11      294.65      285.08     17.86 o 
   4   5  11       21.20       37.67     11.85 o 
   5   5  11       48.08       61.65     13.92 o 
   6   5  11       11.57       29.17     16.57 o 
   7   5  11        0.49        5.77     12.45 o 
 -11   6  11       55.78       78.28     24.88 o 
 -10   6  11        2.20        0.02     10.79 o 
  -9   6  11      119.80      120.10     20.60 o 
  -8   6  11      344.17      358.43     33.02 o 
  -7   6  11       69.25       94.44     17.43 o 
  -6   6  11      148.67      173.34     20.80 o 
  -5   6  11      177.58      156.05     18.52 o 
  -4   6  11      196.43      192.60     20.40 o 
  -3   6  11        1.58       -8.99      9.15 o 
  -2   6  11      535.57      526.53     23.47 o 
  -1   6  11        7.69        1.91      8.77 o 
   0   6  11      196.09      157.20     17.34 o 
   1   6  11        2.19       -0.69      9.30 o 
   2   6  11      248.75      264.55     18.59 o 
   3   6  11       18.52       62.38     16.27 o 
   4   6  11        4.79       -7.59     10.07 o 
   5   6  11        0.95       16.84     18.35 o 
   6   6  11      119.79      112.66     18.79 o 
   7   6  11        1.26        8.38     18.17 o 
 -11   7  11        1.25       18.12     24.70 o 
 -10   7  11        4.82       35.45     17.33 o 
  -9   7  11      334.74      371.10     37.79 o 
  -8   7  11       18.17       16.44     12.53 o 
  -7   7  11       12.57       15.40     12.81 o 
  -6   7  11        1.71       21.18     16.21 o 
  -5   7  11      690.38      662.27     41.40 o 
  -4   7  11      129.23      112.40     17.02 o 
  -3   7  11      304.79      299.58     25.49 o 
  -2   7  11       99.03       76.88     14.15 o 
  -1   7  11      359.70      325.12     22.74 o 
   0   7  11        0.27       21.30      9.16 o 
   1   7  11       63.15       85.17     12.23 o 
   2   7  11        9.25        8.49      7.93 o 
   3   7  11      109.68      117.05     23.55 o 
   4   7  11        0.48       -8.25     10.73 o 
   5   7  11      144.38      154.06     21.34 o 
   6   7  11       15.77       -3.54     11.48 o 
 -10   8  11       48.79       15.70     17.16 o 
  -9   8  11       11.55        5.86     14.89 o 
  -8   8  11      214.66      222.74     27.39 o 
  -7   8  11        7.52        4.37     14.05 o 
  -6   8  11      333.64      354.91     31.94 o 
  -5   8  11        1.25        5.92     10.73 o 
  -4   8  11      167.49      211.41     23.82 o 
  -3   8  11        2.24       15.32     13.30 o 
  -2   8  11      435.52      504.73     34.62 o 
  -1   8  11        2.17       18.33     22.13 o 
   0   8  11       97.41       89.83     11.59 o 
   1   8  11       29.57       13.21     10.09 o 
   2   8  11      152.20      137.30     14.49 o 
   3   8  11       54.08       60.40     15.39 o 
   4   8  11        2.50       12.41     11.31 o 
   5   8  11        7.27        0.89     11.64 o 
   6   8  11       37.49       39.31     21.01 o 
  -9   9  11       78.93       73.57     23.39 o 
  -8   9  11       79.71       76.55     19.73 o 
  -7   9  11        1.15       -8.48     12.32 o 
  -6   9  11        4.33      -15.82     17.22 o 
  -5   9  11       40.50       41.65     15.14 o 
  -4   9  11      107.55       99.85     17.67 o 
  -3   9  11      108.18      132.83     20.55 o 
  -2   9  11       12.55      -12.25     12.82 o 
  -1   9  11       93.62      101.80     17.83 o 
   0   9  11      143.35      161.85     19.27 o 
   1   9  11       58.26       70.11     15.56 o 
   2   9  11       39.77       36.34     13.87 o 
   3   9  11       31.46       19.97     12.66 o 
   4   9  11        9.14        4.27     12.68 o 
   5   9  11       20.12       45.42     17.81 o 
  -8  10  11      173.92      195.81     30.90 o 
  -7  10  11       51.03       82.49     20.49 o 
  -6  10  11       32.20       55.08     29.42 o 
  -5  10  11       14.40       -8.76     12.23 o 
  -4  10  11       32.21       51.19     15.95 o 
  -3  10  11       82.23       80.91     16.81 o 
  -2  10  11      102.40      124.93     19.85 o 
  -1  10  11        1.57       -3.28     11.62 o 
   0  10  11       37.30       31.51     15.27 o 
   1  10  11       21.37       13.44     16.70 o 
   2  10  11        8.38       35.32     28.11 o 
   3  10  11        5.36       14.27     15.55 o 
   4  10  11        2.07        5.60     13.94 o 
  -7  11  11        7.79       26.39     16.79 o 
  -6  11  11        1.11        8.12     14.05 o 
  -5  11  11      101.67      105.71     20.74 o 
  -4  11  11       83.78       96.58     19.29 o 
  -3  11  11        2.59       12.91     13.40 o 
  -2  11  11       12.67       22.19     15.71 o 
  -1  11  11       15.03        4.84     11.27 o 
   0  11  11       31.45       53.70     16.80 o 
   1  11  11      125.01      112.02     23.62 o 
   2  11  11       23.02       28.47     21.27 o 
  -5  12  11        2.08        7.56     13.99 o 
  -4  12  11        4.30      -17.77     18.87 o 
  -3  12  11       85.61       66.00     18.38 o 
  -2  12  11       25.26      -13.78     13.78 o 
  -1  12  11        0.36       21.31     13.96 o 
   0  12  11        1.88       -1.13     28.00 o 
 -12   0  12      850.98      762.11     78.28 o 
 -10   0  12      267.94      268.13     36.24 o 
  -8   0  12       96.82      127.36     19.83 o 
  -6   0  12      343.45      316.15     25.53 o 
  -4   0  12     1105.71     1060.42     46.81 o 
  -2   0  12      283.25      296.38     19.51 o 
   0   0  12        4.63       -7.90     18.21 o 
   2   0  12       82.65       76.86     17.34 o 
   4   0  12        5.13       25.25     10.49 o 
   6   0  12       47.13       61.45     22.00 o 
 -12   1  12       38.07       32.76     14.74 o 
 -11   1  12       28.14       54.37     16.58 o 
 -10   1  12       10.66        6.27     10.31 o 
  -9   1  12      423.84      442.52     31.04 o 
  -8   1  12       81.12       97.54     12.08 o 
  -7   1  12        6.24        6.59      8.32 o 
  -6   1  12       10.92       23.88     12.31 o 
  -5   1  12      291.49      305.09     15.18 o 
  -4   1  12       11.91        1.32      5.36 o 
  -3   1  12      486.43      465.89     18.93 o 
  -2   1  12        5.23        8.89      8.01 o 
  -1   1  12      118.37      105.81      7.91 o 
   0   1  12      281.76      281.16     13.00 o 
   1   1  12      668.35      681.26     23.81 o 
   2   1  12       25.18       28.55      8.61 o 
   3   1  12      341.14      323.35     16.42 o 
   4   1  12       16.44       26.81      8.47 o 
   5   1  12        1.71       20.36     10.97 o 
   6   1  12       31.00       41.72     16.26 o 
   7   1  12      174.14      127.07     22.33 o 
 -12   2  12      840.40      790.40     52.08 o 
 -11   2  12      156.31      175.26     19.10 o 
 -10   2  12       36.87       49.35     13.71 o 
  -9   2  12      139.94      135.04     16.41 o 
  -8   2  12      255.68      224.73     17.96 o 
  -7   2  12       13.24       16.85      9.25 o 
  -6   2  12      228.32      218.14     13.45 o 
  -5   2  12        3.99       -2.42      7.58 o 
  -4   2  12      321.50      289.92     13.10 o 
  -3   2  12      624.83      584.01     24.63 o 
  -2   2  12     1613.66     1656.46     55.92 o 
  -1   2  12      161.43      133.98     12.18 o 
   0   2  12      271.35      230.77     15.48 o 
   1   2  12       26.20       35.92      9.37 o 
   2   2  12      116.24      145.96     12.98 o 
   3   2  12        6.55       18.15      7.31 o 
   4   2  12       18.59       22.31      8.66 o 
   5   2  12       22.10       44.28     17.06 o 
   6   2  12       15.53       29.16     16.75 o 
   7   2  12       11.50       39.77     17.70 o 
 -12   3  12        6.65        1.58     42.67 o 
 -11   3  12       75.93       87.60     21.22 o 
 -10   3  12      315.17      285.73     23.88 o 
  -9   3  12      114.75      131.70     16.21 o 
  -8   3  12       61.80       66.14     12.20 o 
  -7   3  12       10.33        3.92      8.62 o 
  -6   3  12      105.09      126.02     22.68 o 
  -5   3  12      507.62      499.93     23.27 o 
  -4   3  12        4.36        3.76      6.96 o 
  -3   3  12     1339.36     1255.40     55.52 o 
  -2   3  12       93.63      104.31     11.85 o 
  -1   3  12        7.05        4.40      8.32 o 
   0   3  12      816.39      836.10     34.40 o 
   1   3  12       30.75       25.86      9.83 o 
   2   3  12      107.21      105.60     11.61 o 
   3   3  12        7.00       19.70      8.14 o 
   4   3  12       92.64       90.75     15.69 o 
   5   3  12       23.27       31.98     12.12 o 
   6   3  12       10.86       10.13     11.29 o 
   7   3  12       81.93       79.24     19.85 o 
 -12   4  12       81.52       95.15     31.75 o 
 -11   4  12        5.06      -13.42     13.42 o 
 -10   4  12       14.15       13.71     11.97 o 
  -9   4  12       29.89       10.82     14.12 o 
  -8   4  12      106.33      109.85     19.13 o 
  -7   4  12      606.82      653.44     39.96 o 
  -6   4  12        0.49       11.48     10.81 o 
  -5   4  12      185.29      182.57     18.40 o 
  -4   4  12      240.09      207.77     14.69 o 
  -3   4  12      573.40      570.29     27.21 o 
  -2   4  12       99.01      131.90     12.43 o 
  -1   4  12      178.80      151.80     13.67 o 
   0   4  12       15.52       32.19     15.31 o 
   1   4  12       17.50       25.28      8.38 o 
   2   4  12       75.16       91.53     12.65 o 
   3   4  12        1.90       -2.12      8.41 o 
   4   4  12        8.29        6.17      9.53 o 
   5   4  12       75.43       57.41     15.23 o 
   6   4  12       19.37       11.87     11.05 o 
   7   4  12        5.65       11.83     19.89 o 
 -11   5  12      134.82      113.91     23.10 o 
 -10   5  12      523.19      532.76     47.47 o 
  -9   5  12        3.89       12.24     14.07 o 
  -8   5  12      117.43      131.09     20.55 o 
  -7   5  12      114.17      120.50     17.83 o 
  -6   5  12      621.31      603.66     40.50 o 
  -5   5  12       26.51       28.90     12.28 o 
  -4   5  12       77.81      100.52     15.51 o 
  -3   5  12      269.60      260.91     21.44 o 
  -2   5  12      514.19      515.13     27.41 o 
  -1   5  12       11.45       12.16      8.01 o 
   0   5  12      283.29      304.33     20.08 o 
   1   5  12        0.24        5.21      9.42 o 
   2   5  12        3.90       -2.03      6.79 o 
   3   5  12      102.19      106.42     14.45 o 
   4   5  12       79.78      120.79     17.45 o 
   5   5  12       37.06       42.55     20.25 o 
   6   5  12       52.66       48.40     14.98 o 
 -11   6  12      132.75      105.62     27.85 o 
 -10   6  12       31.16        8.08     12.78 o 
  -9   6  12      154.33      148.95     21.99 o 
  -8   6  12       30.29       27.59     15.14 o 
  -7   6  12      145.08      143.95     21.47 o 
  -6   6  12       22.36       24.66     12.78 o 
  -5   6  12      153.56      140.83     18.99 o 
  -4   6  12       58.51       76.12     15.71 o 
  -3   6  12      405.34      377.19     28.48 o 
  -2   6  12        0.57       27.22     12.46 o 
  -1   6  12       51.25       46.17     19.91 o 
   0   6  12        0.36        0.29      6.71 o 
   1   6  12       88.81      121.13     13.92 o 
   2   6  12        7.82        5.46      6.65 o 
   3   6  12        2.23        0.57      9.12 o 
   4   6  12        0.89      -12.10     12.10 o 
   5   6  12       97.78      113.41     19.98 o 
   6   6  12        2.12      -12.91     12.91 o 
 -10   7  12      222.20      241.66     31.44 o 
  -9   7  12       25.75       25.24     23.52 o 
  -8   7  12        5.67       12.95     14.12 o 
  -7   7  12       33.74       31.00     14.40 o 
  -6   7  12      324.14      375.28     34.48 o 
  -5   7  12        1.20      -14.39     14.39 o 
  -4   7  12        6.85       20.82     12.24 o 
  -3   7  12       27.10       31.55     13.24 o 
  -2   7  12      100.87      111.88     16.70 o 
  -1   7  12        5.07       16.42     10.98 o 
   0   7  12      246.04      273.11     19.00 o 
   1   7  12        2.78        6.23      8.60 o 
   2   7  12       15.31       36.52     14.27 o 
   3   7  12       16.87       17.95     11.65 o 
   4   7  12       62.05       74.04     22.48 o 
   5   7  12        2.46        3.09     16.89 o 
  -9   8  12       38.73       63.81     21.31 o 
  -8   8  12       28.34       61.20     19.81 o 
  -7   8  12       90.39       94.53     19.22 o 
  -6   8  12      120.79      120.39     21.31 o 
  -5   8  12       25.17       13.59     13.71 o 
  -4   8  12       34.38       22.66     13.49 o 
  -3   8  12      481.52      461.75     33.97 o 
  -2   8  12        9.72       27.38     16.09 o 
  -1   8  12       45.65       28.75     12.26 o 
   0   8  12       18.10       23.01     11.25 o 
   1   8  12      112.32      127.41     17.58 o 
   2   8  12       15.70        4.05      8.58 o 
   3   8  12        0.32       13.46     11.77 o 
   4   8  12        7.26       21.02     15.96 o 
   5   8  12       38.98       30.23     15.31 o 
  -9   9  12      202.54      188.66     36.21 o 
  -8   9  12       22.41       37.85     20.39 o 
  -7   9  12        0.99       11.90     13.93 o 
  -6   9  12      345.29      372.14     36.77 o 
  -5   9  12       40.89       70.30     17.92 o 
  -4   9  12       10.22       33.33     18.94 o 
  -3   9  12        0.03       -4.02     10.68 o 
  -2   9  12      130.78      128.82     21.82 o 
  -1   9  12       71.71       78.62     18.38 o 
   0   9  12       51.81       51.99     15.64 o 
   1   9  12       40.70       47.91     17.26 o 
   2   9  12      136.29      107.25     22.28 o 
   3   9  12       55.16       58.71     22.87 o 
   4   9  12       65.13       69.63     23.48 o 
  -7  10  12       42.11       41.83     16.93 o 
  -6  10  12        1.13       11.73     14.85 o 
  -5  10  12       87.67       74.20     20.25 o 
  -4  10  12        4.41       15.71     13.96 o 
  -3  10  12       36.60       56.45     17.05 o 
  -2  10  12       54.23       54.60     17.51 o 
  -1  10  12        0.12      -12.82     12.82 o 
   0  10  12        3.91      -12.56     12.56 o 
   1  10  12       87.85       62.92     20.92 o 
   2  10  12        7.86       21.45     15.44 o 
   3  10  12        2.76        1.85     13.41 o 
  -6  11  12       51.56       18.65     24.25 o 
  -5  11  12       33.99       41.73     17.90 o 
  -4  11  12       51.51       78.67     18.90 o 
  -3  11  12        2.64        7.27     13.24 o 
  -2  11  12      204.28      167.32     24.88 o 
  -1  11  12      111.45      128.50     24.08 o 
   0  11  12       55.29       60.34     21.00 o 
   1  11  12        4.57        6.15     15.63 o 
 -11   0  13       35.83       38.48     28.19 o 
  -9   0  13     1045.61     1042.92    112.87 o 
  -7   0  13      171.11      175.46     20.03 o 
  -5   0  13      459.13      436.45     28.60 o 
  -3   0  13      326.32      340.03     27.23 o 
  -1   0  13      235.28      252.48     18.74 o 
   1   0  13     1266.82     1275.64     58.72 o 
   3   0  13        7.08        2.58      8.73 o 
   5   0  13       17.57       98.55     35.84 o 
   7   0  13       35.52       27.50     29.84 o 
 -12   1  13       60.63       46.64     19.91 o 
 -11   1  13        1.83       14.34     12.18 o 
 -10   1  13      348.64      331.69     32.33 o 
  -9   1  13        8.36       19.71     10.09 o 
  -8   1  13      156.31      153.74     16.76 o 
  -7   1  13       33.59       35.31     15.83 o 
  -6   1  13      602.29      590.46     26.78 o 
  -5   1  13        4.57       13.16      6.17 o 
  -4   1  13        3.83       -5.60      5.60 o 
  -3   1  13        0.92        1.00      8.33 o 
  -2   1  13      160.92      187.48     13.85 o 
  -1   1  13       71.61       73.49     10.62 o 
   0   1  13        5.23       16.28     12.17 o 
   1   1  13       17.08       25.04     10.59 o 
   2   1  13      450.47      395.03     21.55 o 
   3   1  13       22.71       22.29      9.42 o 
   4   1  13       45.71       73.96     14.59 o 
   5   1  13        8.49        4.55     10.28 o 
   6   1  13       32.96        6.05     21.97 o 
 -12   2  13      135.55      124.94     28.34 o 
 -11   2  13       37.54       57.91     21.73 o 
 -10   2  13       42.50       23.82     12.48 o 
  -9   2  13      371.48      383.59     26.76 o 
  -8   2  13      170.95      185.21     19.38 o 
  -7   2  13       56.00       64.59     11.34 o 
  -6   2  13      171.33      163.17     12.51 o 
  -5   2  13       98.82      106.08     15.93 o 
  -4   2  13       17.52       17.55      8.57 o 
  -3   2  13      279.02      280.48     17.51 o 
  -2   2  13        7.78        2.91      5.77 o 
  -1   2  13      187.49      175.41     13.90 o 
   0   2  13        4.00       21.51      9.66 o 
   1   2  13      627.78      649.21     30.33 o 
   2   2  13       51.38       53.93     11.03 o 
   3   2  13        4.39       -3.64      8.13 o 
   4   2  13       25.05       36.11     11.65 o 
   5   2  13        4.69       16.40     10.92 o 
   6   2  13        0.69       12.29     13.84 o 
 -11   3  13       64.79       78.59     24.52 o 
 -10   3  13      241.13      223.76     26.68 o 
  -9   3  13        8.36       -4.02     11.89 o 
  -8   3  13        3.17        7.25     11.29 o 
  -7   3  13      376.08      390.27     31.59 o 
  -6   3  13      392.05      401.19     30.03 o 
  -5   3  13      241.90      266.17     24.42 o 
  -4   3  13        6.03       31.04     11.77 o 
  -3   3  13      375.42      315.18     19.27 o 
  -2   3  13        5.03       23.78      9.12 o 
  -1   3  13        9.42       22.28     19.42 o 
   0   3  13       92.84      110.04     13.44 o 
   1   3  13      128.08      127.42     17.29 o 
   2   3  13      318.48      296.73     20.02 o 
   3   3  13       55.84       77.70     11.36 o 
   4   3  13        0.38        0.86      9.22 o 
   5   3  13        0.60      -12.13     12.13 o 
   6   3  13        5.45       11.10     16.49 o 
 -11   4  13        0.01       11.08     14.30 o 
 -10   4  13       68.23       70.93     23.91 o 
  -9   4  13      230.16      247.43     27.48 o 
  -8   4  13       10.89        5.90     15.99 o 
  -7   4  13      284.13      325.26     29.21 o 
  -6   4  13        1.59       53.69     51.29 o 
  -5   4  13      315.84      321.71     27.02 o 
  -4   4  13       16.22       30.02     12.80 o 
  -3   4  13      230.78      251.27     16.75 o 
  -2   4  13      184.87      164.20     15.71 o 
  -1   4  13      301.33      281.01     19.60 o 
   0   4  13      529.15      530.25     28.35 o 
   1   4  13      387.29      399.92     24.54 o 
   2   4  13       12.01        1.38      7.83 o 
   3   4  13       35.23       18.16      9.59 o 
   4   4  13        0.64      -10.09     10.29 o 
   5   4  13       19.22       43.55     15.37 o 
   6   4  13       13.46       22.87     16.68 o 
 -11   5  13       73.24       38.19     18.94 o 
 -10   5  13       22.25       -7.65     14.37 o 
  -9   5  13       10.86       26.35     16.29 o 
  -8   5  13        4.40        2.73     11.30 o 
  -7   5  13      432.41      412.54     35.37 o 
  -6   5  13        4.56       -5.67     10.61 o 
  -5   5  13      345.41      391.58     31.99 o 
  -4   5  13       99.53      105.59     19.12 o 
  -3   5  13      353.79      345.91     26.85 o 
  -2   5  13       57.38       67.61     11.60 o 
  -1   5  13       91.18      128.75     15.47 o 
   0   5  13       16.82       31.94     10.21 o 
   1   5  13      107.49       87.30     13.23 o 
   2   5  13        0.59       -1.09      7.80 o 
   3   5  13      107.51       88.96     16.70 o 
   4   5  13       12.07       44.83     17.95 o 
   5   5  13        0.03       -3.19     12.41 o 
 -10   6  13       86.31       93.68     21.74 o 
  -9   6  13       27.77       21.94     14.67 o 
  -8   6  13      251.84      267.25     30.90 o 
  -7   6  13       22.06       65.98     30.09 o 
  -6   6  13       92.01       96.93     18.21 o 
  -5   6  13       58.23      101.71     18.91 o 
  -4   6  13        7.57        1.89     10.67 o 
  -3   6  13       80.84      110.31     17.09 o 
  -2   6  13        3.95       27.85     12.95 o 
  -1   6  13       26.23       12.21     11.25 o 
   0   6  13      195.81      232.21     19.30 o 
   1   6  13       31.39       44.19     10.53 o 
   2   6  13        1.39       -7.31      8.99 o 
   3   6  13        1.88       15.26     11.91 o 
   4   6  13        7.22        0.01     12.45 o 
   5   6  13        4.95        4.35     11.96 o 
  -9   7  13       23.79       21.36     16.17 o 
  -8   7  13        6.21        4.71     13.05 o 
  -7   7  13       84.34      118.76     21.62 o 
  -6   7  13       16.08       31.44     15.10 o 
  -5   7  13      149.94      195.78     26.06 o 
  -4   7  13        3.88       23.99     22.71 o 
  -3   7  13       43.94       45.31     16.18 o 
  -2   7  13        1.61        3.02     12.15 o 
  -1   7  13       75.28       88.67     17.84 o 
   0   7  13       16.82       11.42     11.08 o 
   1   7  13       15.52       29.37     16.36 o 
   2   7  13       15.46       31.44     12.63 o 
   3   7  13       17.44       16.70     17.25 o 
   4   7  13        2.79       -1.51     11.71 o 
  -9   8  13        0.16      -16.45     16.45 o 
  -8   8  13      205.62      205.19     30.60 o 
  -7   8  13        9.69      -15.11     15.11 o 
  -6   8  13       44.78       29.34     18.24 o 
  -5   8  13       44.67       49.26     16.32 o 
  -4   8  13       46.23       75.24     23.87 o 
  -3   8  13       83.58       79.61     17.14 o 
  -2   8  13        1.56        8.84     12.10 o 
  -1   8  13       30.10       15.47     12.45 o 
   0   8  13      111.11      109.26     19.28 o 
   1   8  13       19.08       11.73     13.45 o 
   2   8  13       10.63        2.63     17.38 o 
   3   8  13        0.01        0.43     19.43 o 
  -8   9  13        9.50       13.52     20.34 o 
  -7   9  13       32.19       25.02     16.83 o 
  -6   9  13       33.61       23.71     18.02 o 
  -5   9  13        2.05       41.49     20.64 o 
  -4   9  13        0.82       16.00     14.11 o 
  -3   9  13       22.51       16.61     18.31 o 
  -2   9  13        0.29      -14.00     14.00 o 
  -1   9  13        2.28       10.69     13.26 o 
   0   9  13       22.19       55.53     16.24 o 
   1   9  13       18.81       39.95     18.59 o 
   2   9  13        0.86       25.83     13.37 o 
  -6  10  13        1.08       14.82     15.82 o 
  -5  10  13        6.46       19.60     15.33 o 
  -4  10  13       19.28        5.99     13.34 o 
  -3  10  13       35.00       26.73     16.66 o 
  -2  10  13       28.01       27.41     15.73 o 
  -1  10  13        0.03       24.74     14.77 o 
   0  10  13       73.93       91.51     24.69 o 
   1  10  13       51.78       45.56     19.62 o 
 -10   0  14      171.51      152.43     43.30 o 
  -8   0  14      109.36      135.57     24.36 o 
  -6   0  14      325.45      322.68     28.77 o 
  -4   0  14      496.85      467.38     29.50 o 
  -2   0  14       22.03        4.45     13.65 o 
   0   0  14      139.21      137.38     23.33 o 
   2   0  14       35.79       31.79     17.83 o 
   4   0  14      135.97      165.60     25.45 o 
 -11   1  14      207.85      253.61     35.51 o 
 -10   1  14       15.15       36.39     16.90 o 
  -9   1  14        0.12       26.43     15.70 o 
  -8   1  14        0.24       -5.49      8.74 o 
  -7   1  14      131.47      127.63     15.80 o 
  -6   1  14        1.93        3.41      8.09 o 
  -5   1  14      157.43      163.80     14.52 o 
  -4   1  14       23.81       31.00      9.01 o 
  -3   1  14      343.36      364.50     24.14 o 
  -2   1  14       70.10       75.11     10.68 o 
  -1   1  14       15.25       32.94      9.00 o 
   0   1  14       16.15       42.85     13.40 o 
   1   1  14        3.47       10.25      8.15 o 
   2   1  14        1.69        9.86      7.90 o 
   3   1  14        4.78       35.05     25.45 o 
   4   1  14        7.56       32.32     20.91 o 
   5   1  14        0.27       -5.38     18.33 o 
 -11   2  14        4.85        8.60     15.98 o 
 -10   2  14      213.02      233.35     31.04 o 
  -9   2  14       40.81       34.82     15.32 o 
  -8   2  14       52.35       71.75     16.89 o 
  -7   2  14      140.37      154.12     20.24 o 
  -6   2  14      668.87      600.70     39.12 o 
  -5   2  14      294.17      292.03     25.18 o 
  -4   2  14      137.85      146.54     13.72 o 
  -3   2  14       14.06        9.51      7.68 o 
  -2   2  14      105.93       94.07     11.74 o 
  -1   2  14       44.14       43.88     10.63 o 
   0   2  14       29.04       46.97     14.24 o 
   1   2  14       28.84       31.98     10.29 o 
   2   2  14       19.60       17.34      9.81 o 
   3   2  14        0.16       -2.29      7.85 o 
   4   2  14      309.13      318.24     36.99 o 
   5   2  14        7.07       18.71     18.24 o 
 -11   3  14      146.16      163.04     31.91 o 
 -10   3  14       12.34       18.43     15.84 o 
  -9   3  14       41.49       58.02     19.05 o 
  -8   3  14        1.58      -18.32     18.32 o 
  -7   3  14        5.07       35.13     13.82 o 
  -6   3  14       52.70       60.20     18.49 o 
  -5   3  14      573.42      602.45     42.74 o 
  -4   3  14      122.73      158.29     19.75 o 
  -3   3  14      689.51      614.27     31.89 o 
  -2   3  14        1.75       -1.86      7.02 o 
  -1   3  14       10.94       12.18      8.56 o 
   0   3  14       43.17       65.30     10.68 o 
   1   3  14       75.89       80.21     13.41 o 
   2   3  14       16.02        3.92      9.65 o 
   3   3  14        2.48       -3.20     12.69 o 
   4   3  14       86.78      123.77     21.14 o 
   5   3  14        0.42      -15.84     19.79 o 
 -10   4  14      138.66      149.21     38.83 o 
  -9   4  14      141.68      126.71     23.06 o 
  -8   4  14        3.60        7.18     13.00 o 
  -7   4  14        0.15        8.31     12.64 o 
  -6   4  14      236.14      241.75     25.37 o 
  -5   4  14        2.94        9.67     11.98 o 
  -4   4  14        4.72        3.24      9.86 o 
  -3   4  14      392.83      361.07     32.46 o 
  -2   4  14       13.77       26.26      9.81 o 
  -1   4  14        1.29        6.78      9.58 o 
   0   4  14       24.80       52.45     12.06 o 
   1   4  14      180.60      219.09     23.30 o 
   2   4  14        0.68       11.85      9.79 o 
   3   4  14      128.03       98.58     24.23 o 
   4   4  14      104.85      124.06     18.74 o 
   5   4  14       15.70       18.46     14.90 o 
 -10   5  14       28.08       35.20     17.07 o 
  -9   5  14       32.34       33.06     15.60 o 
  -8   5  14        4.96       -4.82     16.79 o 
  -7   5  14      205.15      200.54     32.30 o 
  -6   5  14      244.19      273.84     28.79 o 
  -5   5  14        0.52       -8.88     13.52 o 
  -4   5  14      100.97      130.14     19.53 o 
  -3   5  14      150.63      169.53     24.30 o 
  -2   5  14      264.99      283.55     28.33 o 
  -1   5  14        0.73        0.49      8.94 o 
   0   5  14        2.22        3.95     11.53 o 
   1   5  14      109.31      104.60     14.19 o 
   2   5  14        8.35       12.64     12.04 o 
   3   5  14        2.61        3.10     12.15 o 
   4   5  14       12.10       -5.34     11.71 o 
  -9   6  14       83.33      108.30     23.04 o 
  -8   6  14       32.56        8.36     14.11 o 
  -7   6  14       50.26       96.60     20.23 o 
  -6   6  14        4.30       -9.20     12.79 o 
  -5   6  14      207.90      230.46     27.83 o 
  -4   6  14       38.56       74.96     28.70 o 
  -3   6  14       22.74       35.00     19.84 o 
  -2   6  14       94.71      119.65     20.34 o 
  -1   6  14        3.33        3.81     11.65 o 
   0   6  14        1.89       14.11     11.84 o 
   1   6  14       46.40       90.40     22.56 o 
   2   6  14       73.19       56.20     16.92 o 
   3   6  14        1.75       -5.16     11.56 o 
   4   6  14       10.58       19.00     13.39 o 
  -8   7  14       51.10       91.15     21.66 o 
  -7   7  14      169.50      193.72     29.01 o 
  -6   7  14       45.90       91.95     22.79 o 
  -5   7  14       28.16       42.64     16.46 o 
  -4   7  14       16.57       12.37     13.82 o 
  -3   7  14       19.83       35.90     19.11 o 
  -2   7  14      198.71      202.71     24.01 o 
  -1   7  14       13.81       -1.54      9.92 o 
   0   7  14        6.67        4.67     12.47 o 
   1   7  14       98.89      139.52     27.74 o 
   2   7  14       65.20      106.28     28.06 o 
   3   7  14        0.09       -3.26     13.72 o 
  -7   8  14        4.86       -0.93     12.57 o 
  -6   8  14        5.27       21.47     19.19 o 
  -5   8  14      143.84      128.35     23.84 o 
  -4   8  14       19.24       34.95     18.59 o 
  -3   8  14        3.07        1.77     12.51 o 
  -2   8  14        3.35        0.84     11.31 o 
  -1   8  14       53.27       75.72     17.55 o 
   0   8  14       24.13       45.60     16.38 o 
   1   8  14        0.46       34.95     39.53 o 
   2   8  14        0.58       -5.28     14.54 o 
  -6   9  14       55.89       79.10     23.32 o 
  -5   9  14       23.86       47.13     18.49 o 
  -4   9  14       22.46       -2.35     12.58 o 
  -3   9  14        0.16       -3.98     13.66 o 
  -2   9  14       55.43       81.26     20.67 o 
  -1   9  14       21.28       28.25     16.05 o 
   0   9  14       26.94       18.84     20.33 o 
  -9   0  15       22.78       62.26     34.77 o 
  -7   0  15        1.05        8.22     28.79 o 
  -5   0  15       81.34      117.36     24.90 o 
  -3   0  15      117.45       77.98     24.10 o 
  -1   0  15       69.20       78.01     19.89 o 
   1   0  15       29.49       55.91     25.00 o 
   3   0  15       50.24       35.46     18.56 o 
 -10   1  15        0.07      -12.71     20.73 o 
  -9   1  15       24.52       17.14     14.54 o 
  -8   1  15      321.97      287.07     33.29 o 
  -7   1  15       28.57       24.78     12.58 o 
  -6   1  15       49.96       55.41     15.08 o 
  -5   1  15       84.09       98.87     13.14 o 
  -4   1  15      246.23      217.78     18.71 o 
  -3   1  15       39.20       23.49     10.03 o 
  -2   1  15      105.10      144.53     20.88 o 
  -1   1  15        5.87       17.48     12.50 o 
   0   1  15       76.24       58.24     13.84 o 
   1   1  15       68.65       50.24     20.81 o 
   2   1  15       65.86       54.39     28.45 o 
   3   1  15        0.04       10.48     10.47 o 
   4   1  15       30.83        5.94     18.06 o 
 -10   2  15       27.85       45.18     20.22 o 
  -9   2  15       16.66       24.38     18.29 o 
  -8   2  15       24.30       16.46     13.17 o 
  -7   2  15       39.17       37.88     17.98 o 
  -6   2  15      110.74      104.99     18.90 o 
  -5   2  15       10.40       27.03     11.85 o 
  -4   2  15       10.56        7.31      8.49 o 
  -3   2  15       66.34       57.32     11.79 o 
  -2   2  15        3.01       -7.57      8.59 o 
  -1   2  15       35.28       15.96      9.67 o 
   0   2  15       38.15       37.19     11.14 o 
   1   2  15        8.45        6.68     11.25 o 
   2   2  15       18.62       13.46     12.07 o 
   3   2  15        7.71        8.45     13.04 o 
   4   2  15       20.76      -19.41     28.00 o 
 -10   3  15        2.83        3.52     20.74 o 
  -9   3  15       53.08       46.69     19.11 o 
  -8   3  15      206.96      205.27     25.15 o 
  -7   3  15      196.80      199.56     24.51 o 
  -6   3  15        2.04       -7.11     12.23 o 
  -5   3  15       25.33       32.10     16.13 o 
  -4   3  15       44.34       55.84     13.88 o 
  -3   3  15      197.27      164.40     16.58 o 
  -2   3  15       59.36       62.79     11.61 o 
  -1   3  15       29.20       29.94     10.96 o 
   0   3  15        3.17       -1.00      7.93 o 
   1   3  15      247.76      240.59     20.62 o 
   2   3  15      151.51      168.74     19.17 o 
   3   3  15        3.29       10.27     13.63 o 
   4   3  15       96.03       92.40     22.42 o 
  -9   4  15       11.39        3.52     16.28 o 
  -8   4  15       25.33       33.96     15.82 o 
  -7   4  15        0.50       -2.98     11.81 o 
  -6   4  15      127.38      141.50     23.61 o 
  -5   4  15       70.24      104.09     20.30 o 
  -4   4  15       19.34       32.65     12.67 o 
  -3   4  15       69.01       72.76     15.81 o 
  -2   4  15       67.96       88.83     19.84 o 
  -1   4  15        3.69        9.78     14.99 o 
   0   4  15       44.05       36.29     11.01 o 
   1   4  15       10.94        5.12      9.05 o 
   2   4  15        0.20      -12.01     12.01 o 
   3   4  15       29.16       27.02     17.04 o 
  -9   5  15      139.65       98.41     23.05 o 
  -8   5  15       10.19       -4.08     13.87 o 
  -7   5  15        9.20       17.36     14.65 o 
  -6   5  15       47.22       29.03     14.53 o 
  -5   5  15        4.99        1.87     11.86 o 
  -4   5  15       19.46       30.47     14.36 o 
  -3   5  15        6.40       12.84     13.07 o 
  -2   5  15        4.34       -8.22     12.23 o 
  -1   5  15       10.02       34.71     16.37 o 
   0   5  15       62.44       87.92     15.78 o 
   1   5  15      141.08      157.47     19.75 o 
   2   5  15        6.15        5.93     12.56 o 
   3   5  15        3.73       -4.89     11.93 o 
  -8   6  15      137.56      152.33     25.65 o 
  -7   6  15      119.71      136.01     25.92 o 
  -6   6  15      278.75      238.07     32.87 o 
  -5   6  15      127.44      157.67     23.26 o 
  -4   6  15       11.69       26.72     14.11 o 
  -3   6  15        0.14       -7.48     12.12 o 
  -2   6  15       73.84       78.07     17.41 o 
  -1   6  15        0.34       -9.40     14.80 o 
   0   6  15       25.25       20.01     12.78 o 
   1   6  15        5.14        9.10     21.29 o 
   2   6  15        0.72       -0.07     14.16 o 
  -7   7  15       31.50       79.91     26.34 o 
  -6   7  15      113.35      128.75     23.45 o 
  -5   7  15        1.95       16.19     14.92 o 
  -4   7  15        2.18       18.67     16.06 o 
  -3   7  15       55.79       60.51     17.96 o 
  -2   7  15        0.02       24.46     18.59 o 
  -1   7  15       14.44        7.39     12.69 o 
   0   7  15        7.84       -7.38     22.99 o 
   1   7  15      120.38      150.57     26.86 o 
  -6   8  15       63.58       88.69     36.49 o 
  -5   8  15        8.32       28.48     17.08 o 
  -4   8  15       41.39       71.03     22.37 o 
  -3   8  15        3.35       -4.61     13.03 o 
  -2   8  15       22.00        1.04     13.87 o 
  -1   8  15       22.87       26.09     17.43 o 
   0   8  15       98.35      104.45     24.94 o 
  -8   0  16       97.58      116.56     41.21 o 
  -6   0  16       84.23      103.42     45.70 o 
  -4   0  16      200.05      186.56     37.42 o 
  -2   0  16       75.94       44.18     29.55 o 
   0   0  16       41.84       95.42     24.26 o 
   2   0  16       52.39        7.60     17.19 o 
  -9   1  16      167.64      194.20     37.36 o 
  -8   1  16       16.20        4.68     24.46 o 
  -7   1  16        2.88        4.26     22.44 o 
  -6   1  16       47.84       18.84     16.05 o 
  -5   1  16        7.54        4.84     12.87 o 
  -4   1  16        2.08        3.92     19.60 o 
  -3   1  16       26.24       26.14     13.92 o 
  -2   1  16        3.77       28.80     16.87 o 
  -1   1  16        0.51        1.98      9.65 o 
   0   1  16        2.77       -0.77     11.41 o 
   1   1  16        6.62       17.14     11.82 o 
   2   1  16        0.13       -9.37     15.32 o 
   3   1  16       22.49       18.84     26.30 o 
  -9   2  16        0.62      -23.86     23.86 o 
  -8   2  16       19.26       21.62     41.85 o 
  -7   2  16        8.03       12.00     18.03 o 
  -6   2  16      128.02      140.76     24.59 o 
  -5   2  16      115.33      106.31     24.93 o 
  -4   2  16       46.93       46.41     23.63 o 
  -3   2  16        0.18      -10.53     11.11 o 
  -2   2  16       32.32       20.75     15.73 o 
  -1   2  16        2.20       15.74     12.94 o 
   0   2  16       34.88       34.02     13.49 o 
   1   2  16        7.75        9.87     11.67 o 
   2   2  16       30.51       88.35     22.24 o 
  -8   3  16        3.30      -10.02     13.78 o 
  -7   3  16      104.97      130.68     24.19 o 
  -6   3  16        6.97        8.09     12.96 o 
  -5   3  16       50.15       48.46     24.59 o 
  -4   3  16        2.65       35.62     16.82 o 
  -3   3  16       64.24       47.74     13.67 o 
  -2   3  16       18.94       16.29      9.95 o 
  -1   3  16       39.94       19.64     13.68 o 
   0   3  16        0.61        1.37     10.44 o 
   1   3  16       30.09       18.91     13.69 o 
   2   3  16        2.89       58.54     32.56 o 
  -8   4  16        5.20       -1.55     12.14 o 
  -7   4  16      101.95       79.11     22.49 o 
  -6   4  16       18.76       26.10     14.53 o 
  -5   4  16       55.41      105.62     20.21 o 
  -4   4  16        2.97        9.85     13.04 o 
  -3   4  16        0.20       -0.50     10.44 o 
  -2   4  16        3.41       -3.36     10.56 o 
  -1   4  16       16.58       21.06     12.37 o 
   0   4  16        5.49       10.88      9.30 o 
   1   4  16        0.08       13.41     14.33 o 
   2   4  16        0.23       13.85     15.62 o 
  -7   5  16        0.45       13.14     16.60 o 
  -6   5  16        8.93       28.73     22.55 o 
  -5   5  16        0.75        1.85     13.74 o 
  -4   5  16      108.74      153.45     24.52 o 
  -3   5  16       10.51       -0.33     10.91 o 
  -2   5  16        7.47        5.29     11.91 o 
  -1   5  16       26.83       70.13     34.76 o 
   0   5  16        7.56        2.12     12.37 o 
   1   5  16       70.19       45.84     23.89 o 
  -6   6  16        1.55        6.76     13.76 o 
  -5   6  16       67.85       72.79     19.94 o 
  -4   6  16        0.03       -2.43     14.96 o 
  -3   6  16       28.51       31.46     16.60 o 
  -2   6  16       21.71        8.67     12.84 o 
  -1   6  16        7.52        0.96     10.76 o 
   0   6  16       14.26        4.33     14.77 o 
  -4   7  16       34.31       12.98     16.00 o 
  -3   7  16       25.44       15.33     14.14 o 
  -2   7  16        7.03        6.61     12.83 o 
  -7   0  17      449.97      440.09     95.32 o 
  -5   0  17       56.16       67.89     50.13 o 
  -3   0  17      120.99       97.13     27.51 o 
  -1   0  17        2.53       38.18     23.33 o 
   1   0  17       53.38       39.70     24.43 o 
  -7   1  17        4.59       20.04     29.14 o 
  -6   1  17       17.45        5.58     20.92 o 
  -5   1  17       15.52       28.70     16.49 o 
  -4   1  17      107.70      103.42     25.29 o 
  -3   1  17        0.95       15.48     12.74 o 
  -2   1  17        6.75        0.28     10.51 o 
  -1   1  17       22.37       15.52     12.34 o 
   0   1  17       51.71       39.98     16.96 o 
   1   1  17        1.36        8.90     13.52 o 
  -7   2  17        6.81       32.91     22.45 o 
  -6   2  17        3.77       16.98     15.80 o 
  -5   2  17       55.11       93.62     31.68 o 
  -4   2  17       11.04       -5.73     15.78 o 
  -3   2  17       62.87       37.76     20.18 o 
  -2   2  17        0.94       -7.31     18.44 o 
  -1   2  17       35.81       42.48     15.94 o 
   0   2  17       33.77       29.30     16.33 o 
  -7   3  17       28.05       46.72     25.02 o 
  -6   3  17       35.55       79.38     24.02 o 
  -5   3  17       11.52       20.15     20.22 o 
  -4   3  17       28.08       43.34     18.65 o 
  -3   3  17        9.84       -4.87     17.02 o 
  -2   3  17        7.95       14.21     17.49 o 
  -1   3  17       37.66       28.26     18.17 o 
   0   3  17        2.62       12.45     14.99 o 
  -6   4  17       20.81       30.02     28.01 o 
  -5   4  17       46.85       29.89     18.64 o 
  -4   4  17       60.55       38.26     23.28 o 
  -3   4  17       62.67       74.77     23.25 o 
  -2   4  17       26.71       38.87     22.94 o 
  -1   4  17       13.94       22.64     18.76 o 
  -4   5  17        5.94        3.78     16.45 o 
  -3   5  17        0.96      -10.75     16.29 o 
  -4   0  18       57.07       55.12     36.73 o 
                                                 
